# Supplementary material for: Genomic inference of the metabolism and evolution of the archaeal phylum Aigarchaeota
Source: Nat Commun. 2018 Jul 19;9:2832. doi: 10.1038/s41467-018-05284-4 (PMC6053391; doi:10.1038/s41467-018-05284-4)
Supplement: Supplementary file 4 — Supplementary Data 1 [file 41467_2018_5284_MOESM4_ESM.xlsx]

## Sheet: Sheet1
Supplementary Data 1.List of genes and featured in Figure 2 in the main text.
Pathway		No.	Gene	KO	Function	GMQ bin_10	JZ bin_10	JZ bin_15	JZ bin_19	JZ bin_28	JZ bin_40
Glycolysis pathway		1	glk	K00845	glucokinase	1	1		1	1	1
		2	pgi1	K06859	glucose-6-phosphate isomerase, archaeal	1	1	1
		2	pgi-pmi	K15916	glucose/mannose-6-phosphate isomerase	2	2	2	2	2	2
		3	pfkA,PFK	K00850	6-phosphofructokinase 1	2	2	1
		4		K01622	fructose 1,6-bisphosphate aldolase/phosphatase	2		2	2	2	2
		4		K16306	fructose-bisphosphate aldolase / 2-amino-3,7-dideoxy-D-threo-hept-6-ulosonate synthase	2	2	2	2	4	2
		4	fbaB	K11645	fructose-bisphosphate aldolase, class I				1
		4	fbaA	K01624	fructose-bisphosphate aldolase, class II	1	1	1
		5	TPI,tpiA	K01803	triosephosphate isomerase (TIM)	1	1	1	1	1	1
		6	GAPDH,gapA	K00134	glyceraldehyde 3-phosphate dehydrogenase	1		1			1
		7	gap2	K00150	glyceraldehyde-3-phosphate dehydrogenase (NAD(P))	1		1	1	1	1
		8	gapN	K18978	glyceraldehyde-3-phosphate dehydrogenase [NAD(P)+]	1	1		1	1	1
		9	PGK,pgk	K00927	phosphoglycerate kinase	1	1	1	1	1	1
		10	apgM	K15635	2,3-bisphosphoglycerate-independent phosphoglycerate mutase	1	1	1	1	1	1
		11	ENO,eno	K01689	enolase	1	1	1	1	1	2
		12	PK,pyk	K00873	pyruvate kinase	1	1	1		1
reverse oxidative TCA cycle		13	mdh	K00024	malate dehydrogenase	1		1	1	1	1
		14	fumA	K01677	fumarate hydratase subunit alpha	1	1	1
		14	fumB	K01678	fumarate hydratase subunit beta	1	1	1
		14	fumC	K01679	fumarate hydratase, class II				1	1	1
		15	sdhA	K00239	succinate dehydrogenase / fumarate reductase, flavoprotein subunit			2	1	1	1
		15	sdhB	K00240	succinate dehydrogenase / fumarate reductase, iron-sulfur subunit			2	1	1	1
		15	sdhC	K00241	succinate dehydrogenase / fumarate reductase, cytochrome b subunit			1	1	1	1
		15	sdhD	K00242	succinate dehydrogenase / fumarate reductase, membrane anchor subunit			1	1	1	1
		16	sucC	K01903	succinyl-CoA synthetase beta subunit			1	1	1	1
		16	sucD	K01902	succinyl-CoA synthetase alpha subunit			1	1	1	1
		17	korA,oorA,oforA	K00174	2-oxoglutarate/2-oxoacid ferredoxin oxidoreductase subunit alpha	1	1	3	1	1	1
		17	korB	K00175	2-oxoglutarate/2-oxoacid ferredoxin oxidoreductase subunit beta	1	1	3	1	1	1
		17	korD	K00176	2-oxoglutarate ferredoxin oxidoreductase subunit delta			1
		17	korC	K00177	2-oxoglutarate ferredoxin oxidoreductase subunit gamma			1
		18	IDH1,IDH2,icd	K00031	isocitrate dehydrogenase	1	1	1	1	1	1
		19	ACO,acnA	K01681	aconitate hydratase			1	1	1	1
		20	ACLY	K01648	ATP citrate (pro-S)-lyase
		21	CS,gltA	K01647	citrate synthase			2	1	2	1
		22	pckA	K01610	phosphoenolpyruvate carboxykinase (ATP)		1
		23	ppc	K01595	phosphoenolpyruvate carboxylase	1	1		1	1	1
		24	ppdK	K01006	pyruvate, orthophosphate dikinase			1	1	1	1
		25	pps, ppsA	K01007	pyruvate, water dikinase	1	1
Pyruvate metabolism		76	porA	K00169	pyruvate ferredoxin oxidoreductase alpha subunit	1	1	2		2	2
		76	porB	K00170	pyruvate ferredoxin oxidoreductase beta subunit	1	1	2		2	2
		76	porD	K00171	pyruvate ferredoxin oxidoreductase delta subunit	1	1	1		1	1
		76	porG	K00172	pyruvate ferredoxin oxidoreductase gamma subunit	1	1	2		2	2
		77	pdhA	K00161	pyruvate dehydrogenase E1 component alpha subunit				2	4
		77	pdhB	K00162	pyruvate dehydrogenase E1 component beta subunit					1
		78	pdhD	K00167	pyruvate dehydrogenase E2 component (dihydrolipoamide acetyltransferase)				1	2
		79	pdhC	K00382	dihydrolipoamide dehydrogenase	1	1	1	1	1
Oxidative phosphorylation	Complex I		nuoA	K00330	NADH-quinone oxidoreductase subunit A	1	1	1	1	1	1
			nuoB	K00331	NADH-quinone oxidoreductase subunit B	1	1	1	1	1	1
			nuoC	K00332	NADH-quinone oxidoreductase subunit C	1	1	1	1	1	1
			nuoD	K00333	NADH-quinone oxidoreductase subunit D	1	1	1	1	1	1
			nuoE	K00334	NADH-quinone oxidoreductase subunit E	1	1
			nuoF	K00335	NADH-quinone oxidoreductase subunit F	1	1
			nuoG	K00336	NADH-quinone oxidoreductase subunit G	1	1
			nuoH	K00337	NADH-quinone oxidoreductase subunit H	1	1	1	1	1	1
			nuoI	K00338	NADH-quinone oxidoreductase subunit I	1	1	1		1	1
			nuoJ	K00339	NADH-quinone oxidoreductase subunit J	1	1		1	1	1
			nuoK	K00340	NADH-quinone oxidoreductase subunit K			1	1	1	1
			nuoL	K00341	NADH-quinone oxidoreductase subunit L	1	1	1	1	1	1
			nuoM	K00342	NADH-quinone oxidoreductase subunit M	1	1	2	2	2	1
	Complex II		sdhA,frdA	K00239	succinate dehydrogenase / fumarate reductase, flavoprotein subunit			2	1	1	1
			sdhB,frdB	K00240	succinate dehydrogenase / fumarate reductase, iron-sulfur subunit			2	1	1	1
			sdhC,frdC	K00241	succinate dehydrogenase / fumarate reductase, cytochrome b subunit			1	1	1	1
			sdhD,frdD	K00242	succinate dehydrogenase / fumarate reductase, membrane anchor subunit				1	1	1
	Complex III		CYTB,petB	K00412	ubiquinol-cytochrome c reductase cytochrome b subunit			1	1	1	1
	Complex IV		coxA	K02274	cytochrome c oxidase subunit I			1	1	1	1
			coxB	K02275	cytochrome c oxidase subunit II				2		1
			coxC	K02276	cytochrome c oxidase subunit III					1
			coxD,ctaF	K02277	cytochrome c oxidase subunit IV				1		1
			coxAC	K15408	cytochrome c oxidase subunit I+III				1		1
	Complex V		ATPVA,ntpA,atpA	K02117	V/A-type H+-transporting ATPase subunit A	1	1	1	1	1	1
			ATPVB,ntpB,atpB	K02118	V/A-type H+-transporting ATPase subunit B	1	1	1	1	1	1
			ATPVC,ntpC,atpC	K02119	V/A-type H+-transporting ATPase subunit C					1
			ATPVD,ntpD,atpD	K02120	V/A-type H+-transporting ATPase subunit D	1	1	1	1	1	1
			ATPVE,ntpE,atpE	K02121	V/A-type H+-transporting ATPase subunit E			1	1	1	1
			ATPVF,ntpF,atpF	K02122	V/A-type H+-transporting ATPase subunit F			1	1	1	1
			ATPVG,ntpH,atpH	K02107	V/A-type H+-transporting ATPase subunit G/H	1
			ATPVI,ntpI,atpI	K02123	V/A-type H+-transporting ATPase subunit I			1	1	1	1
			ATPVK,ntpK,atpK	K02124	V/A-type H+-transporting ATPase subunit K	1	1
Galactose metabolism		26	galM	K01785	aldose 1-epimerase
		27	galK	K00849	galactokinase	1	1				1
		28	galT	K00965	UDPglucose--hexose-1-phosphate uridylyltransferase	2	2				1
		29	galE	K01784	UDP-glucose 4-epimerase	2	2	2	4	4	2
		30	pmm-pgm	K15778	phosphomannomutase / phosphoglucomutase	2	2	2	2	2
Pentose phosphate pathway		31	G6PDH	K00036	glucose 6-phosphate dehydrogenase
		32	6PGL	K01057	6-phosphogluconolactonase
		33	6PGDH	K00033	6-phosphogluconate dehydrogenase			2	2	2	2
		34	rpe	K01783	ribulose-phosphate 3-epimerase	1	1	1
		35	tktA,tktB	K00615	transketolase	1	1	1
		36	talA, talB	K00616	transaldolase	1	1	1
		37	rpiA	K01807	ribose 5-phosphate isomerase A	1	1	1	1	1	1
		37	rpiB	K01808	ribose 5-phosphate isomerase B	1	1		1		1
		38	PRPS,prsA	K00948	ribose-phosphate pyrophosphokinase	1	1	1	1	1	1
		39	rbsK,RBKS	K00852	ribokinase			2		3
Nitrogen metabolism		40	narI	K00374	nitrate reductase gamma subunit			1
		41	nirK	K00368	nitrite reductase (NO-forming)					1	1
		42	norB	K04561	nitric oxide reductase subunit B
		42	norC	K02305	nitric oxide reductase subunit C
		43	nosZ	K00376	nitrous-oxide reductase				1
Sulfur metabolism		44	ttrB	K08358	tetrathionate reductase subunit B			1
		45	dsrA	K11180	sulfite reductase alpha subunit			2
		45	dsrB	K11181	sulfite reductase beta subunit			2
		46	TST,MPST,sseA	K01011	thiosulfate/3-mercaptopyruvate sulfurtransferase				2	2	2
		47	cysO	K10150	cysteine synthase / O-phosphoserine sulfhydrylase / cystathionine beta-synthase	3	3	3
		47	cysK	K01738	cysteine synthase A	1			1	1
		47	cysM	K12339	cysteine synthase B				1	1	1
		48	hydA	K17993	sulfhydrogenase subunit alpha	1	1
		49	sqr	K17218	sulfide:quinone oxidoreductase			1	1	2	1
Carbohydrate metabolism		50	adh	K00001	alcohol dehydrogenase	1	1				1
		50	yiaY	K13954	alcohol dehydrogenase	1	1
		51	ALDH	K00128	aldehyde dehydrogenase (NAD+)					2	1
		52	ACSS,acs	K01895	acetyl-CoA synthetase	1	1		2	1	1
		66	melA	K07406	alpha-galactosidase						1
		66	galA,rafA	K07407	alpha-galactosidase						1
		67	malZ	K01187	alpha-glucosidase						1
		68	scrK	K00847	fructokinase	1	1
		69		K01179	endoglucanase				1		1
		70		K01188	beta-glucosidase						1
Amino acid metabolism		53	gltD	K00266	glutamate synthase (NADPH/NADH) small chain	2	2	2
		54	glnA,GLUL	K01915	glutamine synthetase	2	2	1	1	1	1
		55	GLUD1_2,gdhA	K00261	glutamate dehydrogenase (NAD(P)+)	1	1	1	2	2	1
		56	asnB,ASNS	K01953	asparagine synthase (glutamine-hydrolysing)	1	1	1		1
		57	aspB	K00812	aspartate aminotransferase	1	1	3	1	1	2
		58	purA,ADS	K01939	adenylosuccinate synthase	1	1	1	1	1	1
		59	purB,ADSL	K01756	adenylosuccinate lyase	1	1	1	1	1	1
		60	argG,ASS1	K01940	argininosuccinate synthase	2	2	1	1	1	1
		61	argH,ASL	K01755	argininosuccinate lyase	1	1	1	1	1	1
		62	AGXT	K00830	alanine-glyoxylate transaminase / serine-glyoxylate transaminase / serine-pyruvate transaminase				3
		63	ala	K19244	alanine dehydrogenase	1	1	1	2	3	1
		64	glyA,SHMT	K00600	glycine hydroxymethyltransferase	2	2	2	1	2	1
		65	ilvA,tdcB	K01754	threonine dehydratase				1	1	1
Polyamine biosynthesis		71	speA	K01585	arginine decarboxylase
		72	speB	K01480	agmatinase	1	1	1		1	1
		73	aguA	K10536	agmatine deiminase				1		1
		74	aguB	K12251	N-carbamoylputrescine amidase				1		1
		75	speE,SRM	K00797	spermidine synthase	1	1	1	1	1	1
CO oxidation	Aerobic		coxS	K03518	carbon-monoxide dehydrogenase small subunit			4	4	5	2
			coxM	K03519	carbon-monoxide dehydrogenase medium subunit			4	3	5	2
			coxL	K03520	carbon-monoxide dehydrogenase large subunit				4	2	2
	Anaerobic		cooS	K00198	carbon-monoxide dehydrogenase catalytic subunit
			cooF	K00196	carbon-monoxide dehydrogenase iron sulfur subunit
ABC and other transporters	Mineral and organic ion transporters		wtpC	K15497	molybdate/tungstate transport system ATP-binding protein			2	2	2	2
			wtpB	K15496	molybdate/tungstate transport system permease protein				1	1	1
			wtpA	K15495	molybdate/tungstate transport system substrate-binding protein				1	1	1
			tupC,vupC	K06857	tungstate transport system ATP-binding protein	1	1
			tupB,vupB	K05773	tungstate transport system permease protein	1	1
			tupA,vupA	K05772	tungstate transport system substrate-binding protein	1	1
			ssuC	K15554	sulfonate transport system permease protein				1
			afuC	K02010	iron(III) transport system ATP-binding protein						1
			thiQ	K02062	thiamine transport system ATP-binding protein			1
				K02049	NitT/TauT family transport system ATP-binding protein	1	1	2	3	2	2
				K02050	NitT/TauT family transport system permease protein	1	1	3	2	2	2
				K02051	NitT/TauT family transport system substrate-binding protein			2		1
			potA	K11072	spermidine/putrescine transport system ATP-binding protein			2		1
			potC	K11070	spermidine/putrescine transport system permease protein			2		1
			potB	K11071	spermidine/putrescine transport system permease protein			2		1	1
			potD	K11069	spermidine/putrescine transport system substrate-binding protein			1		1
	Oligosaccharide, polyol and lipid transporters		msmX,msmK,malK	K10112	multiple sugar transport system ATP-binding protein		1			4	7
			msmE	K10117	raffinose/stachyose/melibiose transport system substrate-binding protein						1
			msmF	K10118	raffinose/stachyose/melibiose transport system permease protein						1
			msmG	K10119	raffinose/stachyose/melibiose transport system permease protein						1
			ganQ	K15772	arabinogalactan oligomer / maltooligosaccharide transport system permease protein		1
			lacF	K10189	lactose/L-arabinose transport system permease protein		1
			thuG	K10238	trehalose/maltose transport system permease protein						1
			ABC.GGU.A,gguA	K02025//K10548	multiple sugar transport system permease protein		1			2	4
			ABC.GGU.P,gguB	K02026//K10547	multiple sugar transport system permease protein	1	2			2	4
			ABC.GGU.S,chvE	K02027//K10546	multiple sugar transport system substrate-binding protein					2	2
				K02056	simple sugar transport system ATP-binding protein	2	2	5	1	2	1
				K02057	simple sugar transport system permease protein	3	3	7	2	4	2
				K02058	simple sugar transport system substrate-binding protein	1	1	2	1	1	2
			dasB	K17330	N,N'-diacetylchitobiose transport system permease protein					1
	Monosaccharide transporters		gtsB	K17316	glucose/mannose transport system permease protein						1
			rbsA	K10441	ribose transport system ATP-binding protein	1	1	1
			rbsC	K10440	ribose transport system permease protein	2	2	3
			rbsB	K10439	ribose transport system substrate-binding protein	1	1	1
			rhaT	K10562	rhamnose transport system ATP-binding protein			1
			xltB	K17206	putative xylitol transport system permease protein	1	1	1
				K17215	inositol transport system ATP-binding protein	1
			inoK	K17240	inositol-phosphate transport system ATP-binding protein					3
			ugpA	K05814	sn-glycerol 3-phosphate transport system permease protein		1
	Phosphate and amino acid transporters			K03306	inorganic phosphate transporter, PiT family	1	1
			pstB	K02036	phosphate transport system ATP-binding protein	1	1	1	1	1	1
			pstC	K02037	phosphate transport system permease protein	1	1	1	1	1	1
			pstA	K02038	phosphate transport system permease protein	1	1	1	1	1	1
				K02039	phosphate transport system protein	1	1	1	1	1	1
			pstS	K02040	phosphate transport system substrate-binding protein	1	1	1	1	1	1
			phnC	K02041	phosphonate transport system ATP-binding protein				1	1	1
			phnE	K02042	phosphonate transport system permease protein				1	1	1
			phnD	K02044	phosphonate transport system substrate-binding protein			1	1	1	1
			ilvE	K00826	branched-chain amino acid aminotransferase	1	1	1	1	1	1
			livG	K01995	branched-chain amino acid transport system ATP-binding protein	1	1	3	7	6	2
			livF	K01996	branched-chain amino acid transport system ATP-binding protein	1	1	3	7	6	2
			livH	K01997	branched-chain amino acid transport system permease protein	1	1	3	7	5	2
			livM	K01998	branched-chain amino acid transport system permease protein	1	1	3	7	5	2
			livK	K01999	branched-chain amino acid transport system substrate-binding protein	1	1	3	9	6	2
			natD	K11956	neutral amino acid transport system permease protein			1	1
			urtE	K11963	urea transport system ATP-binding protein						1
			ABC.SP.A	K02052	putative spermidine/putrescine transport system ATP-binding protein					1
			ABC.SP.P	K02053	putative spermidine/putrescine transport system permease protein						1
				K02028	polar amino acid transport system ATP-binding protein			2			1
				K02029	polar amino acid transport system permease protein			4			1
				K02030	polar amino acid transport system substrate-binding protein			2			1
	Peptide and nickel transporters		oppF	K10823	oligopeptide transport system ATP-binding protein			2
			oppD	K15583	oligopeptide transport system ATP-binding protein			1
				K02031	peptide/nickel transport system ATP-binding protein		2	5	1	2	4
				K02032	peptide/nickel transport system ATP-binding protein	1	2	5	1	2	4
				K02033	peptide/nickel transport system permease protein		2	5	2	2	7
				K02034	peptide/nickel transport system permease protein		2	5	2	2	6
				K02035	peptide/nickel transport system substrate-binding protein		2	5	2	2	5
	Metallic cation, iron-siderophore and vitamin B12 transporters		mtsB	K11706	iron/zinc/copper transport system ATP-binding protein						1
			mtsC	K11705	iron/zinc/copper transport system permease protein					1	1
			mtsA	K11704	iron/zinc/copper transport system substrate-binding protein					1	1
			znuC	K09817	zinc transport system ATP-binding protein	1	1		1		1
			znuB	K09816	zinc transport system permease protein		1		1	1	1
			znuA	K09815	zinc transport system substrate-binding protein	1	1		1		1
				K07238	zinc transporter, ZIP family	1		1
				K02074	zinc/manganese transport system ATP-binding protein	2	2	1
				K02075	zinc/manganese transport system permease protein	1	1
				K02077	zinc/manganese transport system substrate-binding protein	1	1
			mntB	K11602	manganese transport system permease protein						1
			sitA	K11604	manganese/iron transport system substrate-binding protein					1	1
			sitB	K09820//K11607	manganese/iron transport system ATP-binding protein					1	1
				K09819	manganese/iron transport system permease protein					1	1
				K09818	manganese/iron transport system substrate-binding protein						1
			troB,mntB,znuC	K11710	manganese/zinc/iron transport system ATP- binding protein				1	1	1
			fhuC	K02013	iron complex transport system ATP-binding protein	1	1	1	2	1	1
			fhuB	K02015	iron complex transport system permease protein			1	1	1	1
			fhuD	K02016	iron complex transport system substrate-binding protein			1	2	2	2
			bioY	K03523	biotin transport system substrate-specific component			1
				K01537	Ca2+-transporting ATPase	1	1		1	1	1
				K01551	arsenite-transporting ATPase				2	2
				K04758	ferrous iron transport protein A			1
				K04759	ferrous iron transport protein B	1	1	1
			ecfA1	K16786	energy-coupling factor transport system ATP-binding protein	2	1	1	1	2	1
			ecfA2	K16787	energy-coupling factor transport system ATP-binding protein	3	1	3	2	3	1
			ecfT	K16785	energy-coupling factor transport system permease protein	3	1	2	2	2	1
				K16925	energy-coupling factor transport system substrate-specific component			1	2
				K16927	energy-coupling factor transport system substrate-specific component	1	1
				K16928	energy-coupling factor transport system substrate-specific component	2		1	1
	ABC-2 and other transporters			K01990	ABC-2 type transport system ATP-binding protein	1	2	3	8	7	6
				K01992	ABC-2 type transport system permease protein	1	1	3	7	8	6
				K02003	putative ABC transport system ATP-binding protein	1	1	1	2	2	2
				K02004	putative ABC transport system permease protein	1	1	1	2	2	1
			NRT,narK,nrtP,nasA	K08223	MFS transporter, FSR family, fosmidomycin resistance protein					1	1
				K02575	MFS transporter, NNP family, nitrate/nitrite transporter					1
				K08369	MFS transporter, putative metabolite:H+ symporter	1	1	1
				K03298	drug/metabolite transporter, DME family	1	1
Hydrogenase	Hydrogenase maturation proteins	80	hyaD	COG0680	Hydrogenase maturation protease	1	1	1			1
		81	hypA/hybF	COG0375	Zn finger protein HypA/HybF (possibly regulating hydrogenase expression)	1	1	1			1
		82	hypC	COG0298	Hydrogenase maturation factor	1	1	1			1
		83	hypD	COG0409	Hydrogenase maturation factor	1	1	1			1
		84	hypE	COG0309	Hydrogenase maturation factor	2	2	2		1	1
		85	hypF	COG0068	Hydrogenase maturation factor HypF (carbamoyltransferase)	1	1	1			1
		86	hycI	COG0680	Hydrogenase 3 maturation peptidase Hycl	1
		87	hybB	COG5557	Ni/Fe-hydrogenase 2 integral membrane subunit HybB			1			1
		88	hycB	COG1142	Fe-S-cluster-containing hydrogenase component 2	1	1
	NiFe-Group 3a	90	frhB	COG1035	Coenzyme F420-reducing hydrogenase, beta subunit			1		1
	NiFe-Group 3b				Nickel-dependent hydrogenase	1	1				1
		89	hydA	K17993	Sulfhydrogenase subunit alpha	1	1
	NiFe-Group 3c	91	mvhA	COG3259	F420-non-reducing hydrogenase large subunit			1
		92	mvhD	COG1908	F420-non-reducing hydrogenase iron-sulfur subunit			1
		93	mvhG	COG1941	F420-non-reducing hydrogenase small subunit	2	2	1			1
	NiFe-Group 4e		echC	COG3260	Ni,Fe-hydrogenase III small subunit	1	1
			echE	COG3261	Ni,Fe-hydrogenase III large subunit	1	1
Heterodisulﬁde reduction		94	hdrA	K03388	heterodisulfide reductase subunit A			5
		95	hdrB	K03389	heterodisulfide reductase subunit B			2
		96	hdrC	K03390	heterodisulfide reductase subunit C			4
Eukaryotic signature proteins	RNA polymerse			arCOG04256	DNA-directed RNA polymerase subunit A''
				arCOG04257	DNA-directed RNA polymerase subunit A'	1	1	1	1	1	1
				arCOG04271	DNA-directed RNA polymerase subunit RPB8
	DNA polymerse			arCOG00328	DNA polymerase Pol3	1	1	1		1
				arCOG00329	DNA polymerase Pol2	1			1	1	1
				arCOG15272	DNA polymerase PolB1	1	1	1	1	1	1
	Ubiquitin			IPR000626	Ubiquitin-like	2	2	1	2	1	2
				IPR000608	Ubiquitin-conjugating enzyme E2	1	1	1	2	1	1
				IPR016135	Ubiquitin-conjugating enzyme/RWD-like	1	1	1	2	1	1
				IPR000594	Ubiquitin-conjugating enzyme E1	1	1	1	1	1	1
				IPR013083	Zinc finger, RING/FYVE/PHD-type	2	2	1	1	2
				IPR000555	Putative deubiquiting enzyme	1	1	2	3	2	2
	ESCRT-I complex			IPR007143	Hypothetical protein with Vps28-like domain
	ESCRT-II complex				EAP30 domain protein (ESCRT-II) (Vps22/36-like); Vps25-like protein
	ESCRT-III complex		cdvB	arCOG00452	Vps2/24/46-like protein; Vps20/32/60-like protein	2	2	2	2	2	3
	ESCRT-associated		cdvC	arCOG01307	Vps4; Cell division ATPase of the AAA+ class, ESCRT system component	1	1	1	1	1	1
	Topoisomerase			arCOG08649	Topoisomerase IB					1
	Cyclin			IPR013763	Cyclin-like	2	2	2	1	2	1
				IPR004942	Roadblock/LAMTOR2 domain	2	3	1
				IPR006895	Sec23/Sec24-associated domains				1		1
	Tubulin			IPR003008	Tubulin/FtsZ, GTPase domain	1	1	1	1	1	1
	Crenactin			IPR004000	Actin-related protein	1	1	1	1	1	1
	GTPase			IPR003579	Small GTPase superfamily;Small GTPase superfamily, Rab type					1
				arCOG00353	GTP-binding protein protease modulator	1	1	1	1	1	1
				arCOG02201	Cell division GTPase (FtsZ)	1	1	1	1	1	1
				arCOG00362	Signal recognition particle receptor subunit beta, a GTPase	1	1	1	2	1	1
				arCOG01681	Transcriptional regulator containing HTH domain, ArsR family; Small GTPase superfamily, ARF/SAR type				1	2	2
				arCOG02037	Sugar-specific transcriptional regulator TrmB; GTPase SAR1 or related small G protein	1	1			1
				arCOG02376	Signal transduction histidine kinase, contains REC and PAS domains; TPR repeats containing protein
