# Supplementary material for: Genomic inference of the metabolism and evolution of the archaeal phylum Aigarchaeota
Source: Nat Commun. 2018 Jul 19;9:2832. doi: 10.1038/s41467-018-05284-4 (PMC6053391; doi:10.1038/s41467-018-05284-4)
Supplement: Supplementary file 5 — Supplementary Data 2 [file 41467_2018_5284_MOESM5_ESM.xlsx]

## Sheet: Sheet1
Supplementary Data 2. The genome characteristics of the selected 87 draft genomes (downloaded from public databases) in this research.
Taxon ID a	Organism name	Genome size (Mbp) b	Genome quality c			Taxonomy	Unculture type	Description
			Completeness	Contamination	Heterogeneity
2263082000	Thaumarchaeota archaeon DS1	1471938	89.16	0.97	100	Archaea; Thaumarchaeota	Single cell	Thermal springs, Yellowstone National Park, WY, USA
2263082001	Thaumarchaeota archaeon strain BS3	1664561	83.64	8.74	23.08	Archaea; Thaumarchaeota	Single cell	Thermal springs, Yellowstone National Park, WY, USA
2263082002	Thaumarchaeota archaeon strain BS2	1046342	73.3	0.97	0	Archaea; Thaumarchaeota	Single cell	Thermal springs in Yellowstone National Park, WY, USA
2264867223	Aigarchaeota archaeon SCGC AAA471-F17	741825	57.79	0	0	Archaea; Aigarchaeota	Single cell	Hot spring sediment, Great Boiling Spring (GBS), Nevada
2264867229	Aigarchaeota archaeon JGI 0000106-J15	1085302	56.55	0.49	100	Archaea; Aigarchaeota	Single cell	Hot spring sediment, Great Boiling Spring (GBS), Nevada
2502545036	Candidatus Nitrosopumilus sp. BD31	1736420	98.54	0	0	Archaea; Thaumarchaeota; unclassified; Nitrosopumilales; Nitrosopumilaceae; Candidatus Nitrosopumilus	Cultured	Marine sediment in San Francisco Bay Estuary
2504643023	Candidatus Caldiarchaeum subterraneum	1680938	98.06	0	0	Archaea; Aigarchaeota	Single cell	Brackish water in Hishikari gold mine,Kagoshima Prefecture, Japan
2519899514	Thaumarchaeota archaeon BS4	1202119	83.98	0.97	0	Archaea; Thaumarchaeota	Metagenomic assembly	Thermal springs in Yellowstone National Park, WY, USA
2527291500	Thaumarchaeota archaeon SCGC AAA007-O23	1104502	97.33	2.09	100	Archaea; Thaumarchaeota	Single cell	Ocean water column in Tropical gyre in the South Atlantic
2527291509	Aigarchaeota archaeon SCGC AAA471-B22	1177962	82.65	4.37	100	Archaea; Aigarchaeota	Single cell	Hot spring sediment, Great Boiling Spring (GBS), Nevada
2527291512	Aigarchaeota archaeon SCGC AAA471-E14	687980	59.87	1.94	66.67	Archaea; Aigarchaeota	Single cell	Hot spring sediment, Great Boiling Spring (GBS), Nevada
2545555825	Aigarchaeota archaeon OS1	1082695	76.8	0	0	Archaea; Aigarchaeota	Metagenomic assembly	Thermal springs, Lower Geyser Basin, Yellowstone National Park, WY, USA
2603880166	Candidatus Nitrosocosmicus exaquare G61	2989777	99.03	2.91	0	Archaea; Thaumarchaeota; Nitrososphaeria; Nitrososphaerales; Nitrososphaeraceae; Candidatus Nitrosocosmicus	Metagenomic assembly	Wastewater enrichment culture microbial communities from Guelph, Ontario, Canada
2619618944	Aigarchaeota archaeon JGI MDM2 JNZ-1-N15	1226967	76.35	0.93	0	Archaea; Aigarchaeota	Single cell	hot spring sediment
2619618950	Aigarchaeota archaeon JGI MDM2 JNZ-1-K18	1148952	75.93	0.93	0	Archaea; Aigarchaeota	Single cell	hot spring sediment
2619619229	Candidatus Nitrosotenuis uzonensis	1636125	100	0.97	0	Archaea; Thaumarchaeota	Cultured	Water and sediment from a terrestrial thermal spring in Kamchatka peninsula (Russia)
2626541593	Uncultured Thaumarcheaota bin 8	2161851	97.09	4.05	0	Archaea; Thaumarchaeota	Metagenomic assembly	Cymbastela concentrica associated, Bare Island, Sydney, Australia
2627853696	Candidatus Nitrosopumilus piranensis strain D3C	1713078	100	0.97	0	Archaea; Thaumarchaeota; unclassified; Nitrosopumilales; Nitrosopumilaceae; Nitrosopumilus	Cultured	Coastal surface water of the northern Adriatic Sea, off the coast of Piran, Slovenia
2627854092	Candidatus Nitrosopumilus sp. NF5	1803090	100	0	0	Archaea; Thaumarchaeota; unclassified; Nitrosopumilales; Nitrosopumilaceae; Nitrosopumilus	Cultured	Coastal surface water of the northern Adriatic Sea, off the coast of Piran, Slovenia
2627854249	Marine Group I thaumarchaeote SCGC AAA799-B03	1003558	62.62	0.49	100	Archaea; Thaumarchaeota	Single cell	Brine-seawater interface of Red Sea's brine pools
2630968322	Marine Group I thaumarchaeote SCGC AAA799-P11	1079523	58.25	1.94	100	Archaea; Thaumarchaeota	Single cell	Brine-seawater interface of Red Sea's brine pools
2630968656	Marine Group I thaumarchaeote RSA3	1851918	100	8.74	77.78	Archaea; Thaumarchaeota	Single cell	Brine-seawater interface of Red Sea's brine pools
2630968793	Candidatus Nitrosopelagicus brevis CN25	1232128	99.51	0	0	Archaea; Thaumarchaeota; unclassified; unclassified; unclassified; Candidatus Nitrosopelagicus	Metagenomic assembly	Open sea
2636415618	Marine Group I thaumarchaeote SCGC AAA799-D11	1360628	86.89	0.97	0	Archaea; Thaumarchaeota	Single cell	Brine-seawater interface of Red Sea's brine pools
2636415972	Thaumarchaeota archaeon SCGC AD-311-O21	1141337	71.84	0	0	Archaea; Thaumarchaeota	Single cell	Oxygen minimum zones (OMZs) of the northeastern subarctic Pacific Ocean
2639762712	Marine Group I crenarchaeon SCGC AB-629-I23	1045181	94.9	0	0	Archaea; Thaumarchaeota	Single cell	Ocean water column in North Atlantic Ocean
2639762995	Marine Group I thaumarchaeote SCGC AAA799-O18	521084	54.47	0	0	Archaea; Thaumarchaeota	Single cell	Brine-seawater interface of Red Sea's brine pools
2651870205	Nitrosopelagicus sp. REDSEA-S08_B1	575523	58.9	5.83	42.86	Archaea; Thaumarchaeota; unclassified; unclassified; unclassified; Candidatus Nitrosopelagicus	Metagenomic assembly	Water columns in Red Sea, Saudi Arabia
2651870206	Nitrosopelagicus sp. REDSEA-S19_B12N3	1520350	86.71	5.34	0	Archaea; Thaumarchaeota; unclassified; unclassified; unclassified; Candidatus Nitrosopelagicus	Metagenomic assembly	Water columns in Red Sea, Saudi Arabia
2651870207	Nitrosopelagicus sp. REDSEA-S25_B3	894065	74.76	1.94	0	Archaea; Thaumarchaeota; unclassified; unclassified; unclassified; Candidatus Nitrosopelagicus	Metagenomic assembly	Water columns in Red Sea, Saudi Arabia
2651870208	Nitrosopelagicus sp. REDSEA-S27_B13N2	1516950	69.84	4.85	12.5	Archaea; Thaumarchaeota; unclassified; unclassified; unclassified; Candidatus Nitrosopelagicus	Metagenomic assembly	Water columns in Red Sea, Saudi Arabia
2651870209	Nitrosopelagicus sp. REDSEA-S31_B2	1012591	92.64	1.05	100	Archaea; Thaumarchaeota; unclassified; unclassified; unclassified; Candidatus Nitrosopelagicus	Metagenomic assembly	Water columns in Red Sea, Saudi Arabia
2651870210	Nitrosopelagicus sp. REDSEA-S32_B2	449382	53.4	1.94	100	Archaea; Thaumarchaeota; unclassified; unclassified; unclassified; Candidatus Nitrosopelagicus	Metagenomic assembly	Water columns in Red Sea, Saudi Arabia
2651870211	Nitrosopelagicus sp. REDSEA-S37_B6	880237	89.81	1.94	100	Archaea; Thaumarchaeota; unclassified; unclassified; unclassified; Candidatus Nitrosopelagicus	Metagenomic assembly	Water columns in Red Sea, Saudi Arabia
2651870212	Nitrosopelagicus sp. REDSEA-S43_B1	979689	84.95	4.53	85.71	Archaea; Thaumarchaeota; unclassified; unclassified; unclassified; Candidatus Nitrosopelagicus	Metagenomic assembly	Water columns in Red Sea, Saudi Arabia
2654587877	unclassified Nitrosopumilaceae Bin 71	1439486	95.63	6.31	11.11	Archaea; Thaumarchaeota; unclassified; Nitrosopumilales; Nitrosopumilaceae	Metagenomic assembly	Marine in northern Gulf of Mexico, LA
2654587878	unclassified Nitrosopumilaceae Bin 72	1093079	78.16	5.18	57.14	Archaea; Thaumarchaeota; unclassified; Nitrosopumilales; Nitrosopumilaceae	Metagenomic assembly	Marine in northern Gulf of Mexico, LA
2657245244	Thaumarchaeota archaeon SCGC AC-312_C19	536795	50.73	0	0	Archaea; Thaumarchaeota	Single cell	Oxygen minimum zones (OMZs) of the northeastern subarctic Pacific Ocean
2657245293	Thaumarchaeota archaeon SCGC AC-312_A11	613233	64.08	0	0	Archaea; Thaumarchaeota	Single cell	Oxygen minimum zones (OMZs) of the northeastern subarctic Pacific Ocean
2657245300	Thaumarchaeota archaeon SCGC AC-312_E06	562607	53.32	0	0	Archaea; Thaumarchaeota	Single cell	Oxygen minimum zones (OMZs) of the northeastern subarctic Pacific Ocean
2657245302	Thaumarchaeota archaeon SCGC AD-305-F05	1240585	75.73	0	0	Archaea; Thaumarchaeota	Single cell	Oxygen minimum zones (OMZs) of the northeastern subarctic Pacific Ocean
2657245306	Thaumarchaeota archaeon SCGC AC-312_E17	543429	65.37	0	0	Archaea; Thaumarchaeota	Single cell	Oxygen minimum zones (OMZs) of the northeastern subarctic Pacific Ocean
2663763547	Thaumarchaeota archaeon SCGC AD-308-D05	1019848	70.71	0	0	Archaea; Thaumarchaeota	Single cell	Oxygen minimum zones (OMZs) of the northeastern subarctic Pacific Ocean
2663763570	Thaumarchaeota archaeon SCGC AC-312_M21	531782	54.77	2.91	100	Archaea; Thaumarchaeota	Single cell	Oxygen minimum zones (OMZs) of the northeastern subarctic Pacific Ocean
2690315682	Nitrosopumilus sp. Nsub	1383621	100	0	0	Archaea; Thaumarchaeota; unclassified; Nitrosopumilales; Nitrosopumilaceae; Nitrosopumilus	Cultured	Host-accociated, cold seep sponge collected from a seamount in the South China Sea
2706794805	Marine archaeal group 1 JGI GoM_1470m_185_A05	922448	74.11	0	0	Archaea; Thaumarchaeota; unclassified; Nitrosopumilales	Single cell	1470 m deep, Gulf of Mexico
2706794823	Marine archaeal group 1 JGI GoM_375m_188_E10	998384	88.75	0	0	Archaea; Thaumarchaeota; unclassified; Nitrosopumilales	Single cell	deep chlorophyl maximum, Gulf of Mexico
2706794841	Marine archaeal group 1 JGI GoM_1470m_185_E01	802529	58.25	0	0	Archaea; Thaumarchaeota; unclassified; Nitrosopumilales	Single cell	1470 m deep, Gulf of Mexico
2706794893	Marine archaeal group 1 JGI GoM_1470m_185_F01	727716	66.91	0	0	Archaea; Thaumarchaeota; unclassified; Nitrosopumilales	Single cell	1470 m deep, Gulf of Mexico
CP024014.1	Candidatus Nitrosocaldus islandicus isolate 3F	1617394	99.03	0	0	Archaea; Thaumarchaeota; Nitrososphaeria; Candidatus Nitrosocaldales; Candidatus Nitrosocaldaceae; Candidatus Nitrosocaldus	Cultured	73 ℃ hot spring biofilm, Iceland,Graendalur valley
LT981265.1	Candidatus Nitrosocaldus cavascurensis strain SCU2	1577284	99.03	0	0	Archaea; Thaumarchaeota; Nitrososphaeria; Candidatus Nitrosocaldales; Candidatus Nitrosocaldaceae; Candidatus Nitrosocaldus	Cultured	Terrestrial hot spring, Ischia, Terme di Cavascura, Italy
AEXL00000000.2	Candidatus Nitrosopumilus salaria BD31	1572953	92.39	1.94	0	Archaea; Thaumarchaeota; Nitrosopumilales; Nitrosopumilaceae; Nitrosopumilus	Cultured	Sediments from San Francisco Bay estuary
AFPU01000001.1	Candidatus Nitrosoarchaeum koreensis MY1	1607695	100	0	0	Archaea; Thaumarchaeota; Nitrosopumilales; Nitrosopumilaceae; Candidatus Nitrosoarchaeum	Cultured	Isolated from an enrichment culture of a soil sample from the rhizosphere
AHJG00000000.1	Candidatus Nitrosoarchaeum limnia BG20	1855557	99.03	5.83	83.33	Archaea; Thaumarchaeota; Nitrosopumilales; Nitrosopumilaceae; Candidatus Nitrosoarchaeum	Cultured	Sediments from San Francisco Bay estuary
AJVI00000000.1	Nitrosopumilus sp. SJ	1650825	96.12	0	0	Archaea; Thaumarchaeota; Nitrosopumilales; Nitrosopumilaceae; Nitrosopumilus	Cultured	Marine sediment from the East Sea
AJVJ00000000.1	Nitrosopumilus sp. AR	3441569	100	100	53.57	Archaea; Thaumarchaeota; Nitrosopumilales; Nitrosopumilaceae; Nitrosopumilus	Cultured	Marine sediment from Arctic Ocean
AVSQ00000000.1	Candidatus Nitrosotenuis chungbukensis strain MY2	1762967	99.03	0.97	0	Archaea; Thaumarchaeota; unclassified Thaumarchaeota; Candidatus Nitrosotenuis	Cultured	Deep oligotrophic soil horizon at Chungbuk National University, Republic of Korea
AXWJ00000000.1	Thaumarchaeota archaeon SCGC AAA287-E17	928936	74.27	0	0	Archaea; Thaumarchaeota	Single cell	Ocean below 200 m
AXWL00000000.1	Thaumarchaeota archaeon SCGC AAA282-K18	1043508	77.99	0	0	Archaea; Thaumarchaeota	Single cell	Ocean below 200 m
CM001158.1	Candidatus Nitrosoarchaeum limnia BG20	1743235	98.06	0	0	Archaea; Thaumarchaeota; Nitrosopumilales; Nitrosopumilaceae; Candidatus Nitrosoarchaeum	Cultured	Coastal/estuarine sediments in USA
CP000866.1	Nitrosopumilus maritimus SCM1	1645259	100	0.97	0	Archaea; Thaumarchaeota; Nitrosopumilales; Nitrosopumilaceae; Nitrosopumilus	Cultured	Gravel from a tropical marine tank at the Seattle Aquarium
CP002408.1	Candidatus Nitrososphaera gargensis Ga9.2	2833868	100	2.91	0	Archaea; Thaumarchaeota; Nitrososphaeria; Nitrososphaerales; Nitrososphaeraceae; Nitrososphaera	Cultured	Garga hot spring in the Baikal rift zone, Russia
CP003842.1	Candidatus Nitrosopumilus koreensis AR1	1639964	94.66	0	0	Archaea; Thaumarchaeota; Nitrosopumilales; Nitrosopumilaceae; Nitrosopumilus	Cultured	Marine sediment off Svalbard, the Arctic Circle
CP003843.1	Candidatus Nitrosopumilus sp. AR2	1690905	97.09	0	0	Archaea; Thaumarchaeota; Nitrosopumilales; Nitrosopumilaceae; Nitrosopumilus	Cultured	Marine sediment off Svalbard, the Arctic Circle
CP007174.1	Candidatus Nitrososphaera evergladensis SR1	2954373	100	2.91	0	Archaea; Thaumarchaeota; Nitrososphaeria; Nitrososphaerales; Nitrososphaeraceae; Nitrososphaera	Cultured	Everglades soil in Gainesville, Florida, USA
CP007536.1	Nitrososphaera viennensis EN76	2527938	100	0.97	0	Archaea; Thaumarchaeota; Nitrososphaeria; Nitrososphaerales; Nitrososphaeraceae; Nitrososphaera	Cultured	Soil from Vienna, Austria
CP011097.2	Candidatus Nitrosotenuis cloacae strain SAT1	1620156	100	1.94	0	Archaea; Thaumarchaeota; unclassified Thaumarchaeota; Candidatus Nitrosotenuis	Cultured	Activated sludge in a full-scale WWTP in Tianjin, China
CP012850.1	Candidatus Nitrocosmicus oleophilus strain MY3	2277377	73.14	0	0	Archaea; Thaumarchaeota; Nitrososphaeria; Nitrososphaerales; Nitrososphaeraceae; Candidatus Nitrosocosmicus	Cultured	Contaminated soil from New York, USA
DP000238.1	Cenarchaeum symbiosum A	2044856	99.03	0	0	Archaea; Thaumarchaeota; Cenarchaeales; Cenarchaeaceae; Cenarchaeum	Metagenomic assembly	Marine sponge associated, 10-20 meters below sea level off the coast of Santa Barbara, CA, USA
JNVL00000000.1	Marine Group I thaumarchaeote SCGC AAA799-E16	1415244	85.11	2.59	75	Archaea; Thaumarchaeota	Single cell	Brine-seawater interface, Atlantis II Deep Red Sea
LDXL00000000.1	Thaumarchaeota archaeon CSP1-1	1358353	99.03	0	0	Archaea; Thaumarchaeota	Metagenomic assembly	Sediment at 5m depth from Rifle, Colorado, USA
LFEW00000000.1	Thaumarchaeota archaeon casp-thauma1	1040997	90.29	0	0	Archaea; Thaumarchaeota	Metagenomic assembly	Capian Sea near Babolsar in Iran
LFEY00000000.1	Thaumarchaeota archaeon casp-thauma3	1221161	94.17	0	0	Archaea; Thaumarchaeota	Metagenomic assembly	Capian Sea near Babolsar in Iran
LFEZ00000000.1	Thaumarchaeota archaeon casp-thauma4	661324	69.58	0	0	Archaea; Thaumarchaeota	Metagenomic assembly	Capian Sea near Babolsar in Iran
LFLC00000000.1	Nitrosopumilus sp. LS_AOA	1925182	100	0	0	Archaea; Thaumarchaeota; Nitrosopumilales; Nitrosopumilaceae; Nitrosopumilus	Metagenomic assembly	Glass sponge collected from seamount of South China Sea
LGTD00000000.1	Candidatus Nitrosopumilus sp. DDS1	1737236	94.82	3.24	0	Archaea; Thaumarchaeota; Nitrosopumilales; Nitrosopumilaceae; Nitrosopumilus	Cultured	Water column from East Sea
LIAK00000000.1	Nitrosopumilus sp. BACL13 MAG-120910-bin56	740497	66.42	0	0	Archaea; Thaumarchaeota; Nitrosopumilales; Nitrosopumilaceae; Nitrosopumilus	Metagenomic assembly	Surface water; brackish water collected from the surface of the Baltic Sea
LIAL00000000.1	Nitrosopumilus sp. BACL13 MAG-121220-bin23	1270387	99.51	0.97	100	Archaea; Thaumarchaeota; Nitrosopumilales; Nitrosopumilaceae; Nitrosopumilus	Metagenomic assembly	Surface water; brackish water collected from the surface of the Baltic Sea
MIDG00000000.1	Thaumarchaeota archaeon RBG_16_49_8	1329044	71.25	0	0	Archaea; Thaumarchaeota	Metagenomic assembly	Rifle background sediment; well D04 at 16ft depth in USA
MNED00000000.1	Thaumarchaeota archaeon 13_1_40CM_38_12	1207146	85.11	0.97	0	Archaea; Thaumarchaeota	Metagenomic assembly	Soil sample from Angelo meadow plot 1 40cm depth in CA, USA
MNFA00000000.1	Thaumarchaeota archaeon 13_1_40CM_4_48_7	1170243	61.08	0	0	Archaea; Thaumarchaeota	Metagenomic assembly	Soil sample from Angelo meadow plot 1 40cm depth in CA, USA
MNFB00000000.1	Thaumarchaeota archaeon 13_1_40CM_4_38_7	1379486	80.91	0	0	Archaea; Thaumarchaeota	Metagenomic assembly	Soil sample from Angelo meadow plot 1 40cm depth in CA, USA
MNFY00000000.1	Thaumarchaeota archaeon 13_1_40CM_3_50_5	1445205	72.66	6.25	5.26	Archaea; Thaumarchaeota	Metagenomic assembly	Soil sample from Angelo meadow plot 1 40cm depth in CA, USA
MNFZ00000000.1	Thaumarchaeota archaeon 13_1_40CM_3_38_6	1450222	83.17	4.85	50	Archaea; Thaumarchaeota	Metagenomic assembly	Soil sample from Angelo meadow plot 1 40cm depth in CA, USA
MNGX00000000.1	Thaumarchaeota archaeon 13_1_40CM_2_39_7	934967	61.81	2.91	50	Archaea; Thaumarchaeota	Metagenomic assembly	Soil sample from Angelo meadow plot 1 40cm depth in CA, USA
MNJS00000000.1	Thaumarchaeota archaeon 13_1_20CM_2_39_20	1055484	60.29	0	0	Archaea; Thaumarchaeota	Metagenomic assembly	Soil sample from Angelo meadow plot 1 40cm depth in CA, USA
MRWN00000000.1	Thaumarchaeota archaeon BIN5	1278195	60.93	2.27	0	Archaea; Thaumarchaeota	Metagenomic assembly	Groundwater from South Africa
a The Taxon ID was obtained from the IMG-M database (in green; https://img.jgi.doe.gov/cgi-bin/m/main.cgi) and NCBI website (in blue; https://www.ncbi.nlm.nih.gov/).
b The genome size for the draft genomes was calculated by customed perl scripts.
c The quality of the genome bins were evaluated by CheckM (Parks et al., 2015)
