# Supplementary material for: Genomic inference of the metabolism and evolution of the archaeal phylum Aigarchaeota
Source: Nat Commun. 2018 Jul 19;9:2832. doi: 10.1038/s41467-018-05284-4 (PMC6053391; doi:10.1038/s41467-018-05284-4)
Supplement: Supplementary file 6 — Supplementary Data 3 [file 41467_2018_5284_MOESM6_ESM.xlsx]

## Sheet: Sheet1
Supplementary Data 3. Detected gene gain and loss events at key nodes.
Gene gain and loss events at node 1 (Gain: 1154).
Gene family†	No. of genes	COG / NOG / KOG‡	COG category	Putative function	Gain or Loss
Cluster2075	8	COG0553	KL	SNF2-related protein	Gain
Cluster3027	4	NOG116741	S	putative 1H-3-hydroxy-4-oxoquinaldine 2,4-dioxygenase	Gain
Cluster603	48	COG5625	K	hypothetical protein	Gain
Cluster1170	30	COG0668	M	hypothetical protein	Gain
Cluster233	61	COG1525	L	Excalibur domain-containing protein	Gain
Cluster1	317	COG0652	O	peptidylprolyl isomerase	Gain
Cluster736	44	COG2141	HR	luciferase family protein	Gain
Cluster1575	14	COG1055	P	citrate transporter	Gain
Cluster324	56	COG0128	E	3-phosphoshikimate 1-carboxyvinyltransferase	Gain
Cluster21	132	COG1884	I	methylmalonyl-CoA mutase, large subunit	Gain
Cluster1995	8	COG3427	C	CoxG-like protein	Gain
Cluster728	45	COG0005	F	methylthioadenosine phosphorylase	Gain
Cluster292	57	COG1577	I	mevalonate kinase	Gain
Cluster433	53	COG0479	C	succinate dehydrogenase and fumarate reductase iron-sulfur protein	Gain
Cluster2330	6	COG1319	C	aldehyde dehydrogenase, middle subunit	Gain
Cluster1724	11	COG0438	M	glycosyl transferase, group 1	Gain
Cluster2858	5	COG1951	C	annotation not avaliable	Gain
Cluster200	63	COG1012	C	Aldehyde Dehydrogenase	Gain
Cluster2553	5	COG0438	M	glycosyl transferase, group 1	Gain
Cluster274	58	COG0126	G	phosphoglycerate kinase	Gain
Cluster1703	12	/	/	/	Gain
Cluster1266	26	COG2164	S	hypothetical protein	Gain
Cluster583	49	COG0176	G	putative transaldolase; Transaldolase is important for the balance of metabolites in the pen [...]	Gain
Cluster106	86	COG0462	FE	ribose-phosphate pyrophosphokinase	Gain
Cluster828	42	COG0167	F	dihydroorotate dehydrogenase 2	Gain
Cluster1835	10	COG2126	J	50S ribosomal protein L37e; Binds to the 23S rRNA (By similarity)	Gain
Cluster1666	12	COG1545	R	hypothetical protein	Gain
Cluster2131	7	/	/	/	Gain
Cluster3353	4	NOG282893	/	hypothetical protein	Gain
Cluster1620	13	COG1720	J	hypothetical protein	Gain
Cluster700	45	COG4221	C	short-chain dehydrogenase/reductase SDR	Gain
Cluster89	89	COG0174	E	type I glutamine synthetase	Gain
Cluster1878	9	COG0535	R	Radical SAM domain protein	Gain
Cluster1585	14	COG0582	LX	integrase family protein	Gain
Cluster457	52	/	/	/	Gain
Cluster2416	6	COG3259	C	nickel-dependent hydrogenase large subunit	Gain
Cluster2015	8	COG2250	S	HEPN domain-containing protein	Gain
Cluster1782	10	COG1032	R	radical SAM domain-containing protein	Gain
Cluster3629	3	COG2402	R	PilT domain-containing protein	Gain
Cluster126	79	COG1042	C	CoA-binding domain-containing protein	Gain
Cluster667	46	COG0312	R	peptidase U62 modulator of DNA gyrase	Gain
Cluster500	51	NOG288394	/	ribonuclease H	Gain
Cluster1918	9	COG1928	O	Dolichyl-phosphate-mannose--protein O-mannosyl transferase	Gain
Cluster351	55	COG0638	O	proteasome endopeptidase complex	Gain
Cluster1413	19	COG0433	L	hypothetical protein	Gain
Cluster4425	2	COG0477	GEPR	proline/betaine transporter, putative	Gain
Cluster1176	29	COG1573	L	uracil-DNA glycosylase superfamily protein	Gain
Cluster66	96	COG0638	O	proteasome endopeptidase complex	Gain
Cluster1629	13	COG1515	L	hypothetical protein; Selectively cleaves double-stranded DNA at the second phosphodiester b [...]	Gain
Cluster446	53	COG0177	L	DNA-(apurinic or apyrimidinic site) lyase	Gain
Cluster548	50	COG0159	E	tryptophan synthase, alpha subunit; The alpha subunit is responsible for the aldol cleavage [...]	Gain
Cluster1044	35	COG1324	P	CutA1 divalent ion tolerance protein	Gain
Cluster496	51	COG0057	G	glyceraldehyde-3-phosphate dehydrogenase	Gain
Cluster574	49	COG2154	H	transcriptional coactivator/pterin dehydratase	Gain
Cluster211	63	COG0640	K	hypothetical protein	Gain
Cluster391	54	COG0143	J	methionyl-tRNA synthetase	Gain
Cluster757	44	COG0299	F	phosphoribosylglycinamide formyltransferase	Gain
Cluster1440	18	COG1474	L	cell division control protein 6 family protein	Gain
Cluster481	51	COG3547	X	transposase	Gain
Cluster65	96	COG1386	K	chromosome segregation and condensation protein ScpB	Gain
Cluster5152	2	COG2101	K	2-alkenal reductase; General factor that plays a role in the activation of archaeal genes tr [...]	Gain
Cluster1776	10	COG0318	IQ	AMP-dependent synthetase and ligase	Gain
Cluster695	46	COG0311	H	SNO glutamine amidotransferase; Involved in the hydrolysis of glutamine to glutamate and amm [...]	Gain
Cluster838	42	COG1280	E	lysine exporter protein LysE/YggA	Gain
Cluster4733	2	COG4113	R	hypothetical protein	Gain
Cluster178	67	COG1917	R	cupin 2 domain-containing protein	Gain
Cluster6457	2	COG3393	R	hypothetical protein	Gain
Cluster578	49	COG1527	C	H(+)-transporting two-sector ATPase	Gain
Cluster788	43	COG1631	J	50S ribosomal protein L44e	Gain
Cluster244	60	COG0377	C	NADH-quinone oxidoreductase, B subunit	Gain
Cluster2335	6	COG1175	G	trehalose/maltose transport inner membrane protein; Part of a binding-protein-dependent tran [...]	Gain
Cluster387	54	COG0184	J	30S ribosomal protein S15P	Gain
Cluster3090	4	COG0266	L	DNA-(apurinic or apyrimidinic site) lyase; Involved in base excision repair of DNA damaged b [...]	Gain
Cluster1396	20	COG0863	L	DNA methylase	Gain
Cluster56	100	COG0417	L	DNA polymerase I	Gain
Cluster1648	13	COG0500	QR	methyltransferase type 11	Gain
Cluster1444	18	COG2013	S	hypothetical protein	Gain
Cluster1334	22	COG2193	P	Ferritin, Dps family protein	Gain
Cluster409	54	COG1094	J	putative RNA-processing protein	Gain
Cluster2220	7	COG1719	R	hydrocarbon binding protein	Gain
Cluster288	57	COG1225	O	alkyl hydroperoxide reductase/thiol specific antioxidant/Mal allergen	Gain
Cluster372	54	COG0104	F	adenylosuccinate synthetase; Plays an important role in the de novo pathway of purine nucleo [...]	Gain
Cluster2019	8	COG0750	OK	peptidase M50	Gain
Cluster228	61	COG0016	J	phenylalanyl-tRNA synthetase subunit alpha	Gain
Cluster13	158	COG5491	D	SNF7	Gain
Cluster364	55	COG0644	C	flavoprotein	Gain
Cluster1670	12	COG0431	C	NADPH-dependent FMN reductase	Gain
Cluster1237	27	KOG0250	L	hypothetical protein	Gain
Cluster91	89	COG0131	E	imidazoleglycerol-phosphate dehydratase	Gain
Cluster2580	5	COG2368	Q	vinylacetyl-CoA Delta-isomerase	Gain
Cluster40	109	COG1257	I	hydroxymethylglutaryl-CoA reductase, degradative	Gain
Cluster207	63	COG0215	J	cysteinyl-tRNA synthetase	Gain
Cluster78	92	COG0150	F	phosphoribosylformylglycinamidine cyclo-ligase	Gain
Cluster1631	13	COG1970	M	large-conductance mechanosensitive channel; Channel that opens in response to stretch forces [...]	Gain
Cluster316	56	COG1005	C	NADH dehydrogenase (quinone)	Gain
Cluster2164	7	COG0167	F	dihydroorotate dehydrogenase 2	Gain
Cluster438	53	COG1471	J	30S ribosomal protein S4e	Gain
Cluster251	59	COG1117	P	phosphate ABC transporter, ATPase subunit; Part of the ABC transporter complex pstSACB invol [...]	Gain
Cluster527	50	COG0715	P	aliphatic sulfonate ABC transporter periplasmic ligand-binding protein	Gain
Cluster2590	5	/	/	/	Gain
Cluster261	59	COG0388	R	Nitrilase/cyanide hydratase and apolipoprotein N-acyltransferase	Gain
Cluster2340	6	COG0477	GEPR	proline/betaine transporter, putative	Gain
Cluster597	48	COG0433	L	hypothetical protein	Gain
Cluster3035	4	COG0477	GEPR	proline/betaine transporter, putative	Gain
Cluster3414	3	/	/	/	Gain
Cluster1312	23	COG2250	S	HEPN domain-containing protein	Gain
Cluster2350	6	COG4741	F	secreted endonuclease-like protein	Gain
Cluster2317	6	COG2248	R	hypothetical protein	Gain
Cluster3031	4	NOG47636	/	putative transcriptional regulator, Crp/Fnr family	Gain
Cluster673	46	COG1514	J	2'-5' RNA ligase	Gain
Cluster343	55	COG2123	J	exosome complex RNA-binding protein Rrp42	Gain
Cluster1447	18	NOG114628	S	hypothetical protein	Gain
Cluster6454	2	NOG126965	M	hypothetical protein	Gain
Cluster2692	5	COG0819	H	transcriptional activator (TenA-2)	Gain
Cluster1251	26	COG1063	ER	alcohol dehydrogenase	Gain
Cluster1883	9	COG1814	P	protein of unknown function DUF125 transmembrane	Gain
Cluster707	45	COG0107	E	imidazoleglycerol phosphate synthase, cyclase subunit; IGPS catalyzes the conversion of PRFA [...]	Gain
Cluster3442	3	COG0500	QR	methyltransferase type 11	Gain
Cluster1864	10	COG2414	C	tungsten-containing aldehyde ferredoxin oxidoreductase	Gain
Cluster5464	2	COG2920	P	sulfur relay protein, TusE/DsrC/DsvC family	Gain
Cluster388	54	COG1053	C	succinate dehydrogenase or fumarate reductase, flavoprotein subunit	Gain
Cluster881	40	COG0260	E	leucyl aminopeptidase	Gain
Cluster245	60	COG0574	G	pyruvate phosphate dikinase	Gain
Cluster1921	9	COG3836	G	2-dehydro-3-deoxyglucarate aldolase	Gain
Cluster2238	7	NOG13719	R	CHRD	Gain
Cluster1619	13	COG0778	C	cob(II)yrinic acid a,c-diamide reductase	Gain
Cluster84	90	COG1594	K	transcription termination factor Tfs	Gain
Cluster300	57	COG0494	V	NUDIX hydrolase	Gain
Cluster49	103	COG0611	H	thiamine-monophosphate kinase	Gain
Cluster2002	8	COG0503	F	adenine phosphoribosyltransferase; Catalyzes a salvage reaction resulting in the formation o [...]	Gain
Cluster379	54	COG1234	J	ribonuclease Z; Zinc phosphodiesterase, which displays some tRNA 3'- processing endonuclease [...]	Gain
Cluster4450	2	COG0578	C	glycerol-3-phosphate dehydrogenase	Gain
Cluster463	52	COG0077	E	prephenate dehydratase	Gain
Cluster3349	4	COG5014	R	radical SAM domain-containing protein	Gain
Cluster2334	6	COG0434	R	hypothetical protein	Gain
Cluster400	54	COG0129	EG	dihydroxy-acid dehydratase	Gain
Cluster1729	11	NOG138254	S	hypothetical protein	Gain
Cluster2557	5	COG0535	R	Radical SAM domain protein	Gain
Cluster428	53	COG1867	J	tRNA (guanine-N(2)-)-methyltransferase	Gain
Cluster1605	14	COG2414	C	tungsten-containing aldehyde ferredoxin oxidoreductase	Gain
Cluster2446	6	COG0622	R	phosphoesterase	Gain
Cluster295	57	COG0162	J	tyrosyl-tRNA synthetase	Gain
Cluster278	58	COG1007	C	proton-translocating NADH-quinone oxidoreductase, chain N	Gain
Cluster2415	6	COG1941	C	NADH ubiquinone oxidoreductase 20 kDa subunit	Gain
Cluster491	51	COG0197	J	50S ribosomal protein L10e	Gain
Cluster223	61	COG0334	E	Glu/Leu/Phe/Val dehydrogenase	Gain
Cluster1175	29	COG0501	O	heat shock protein HtpX	Gain
Cluster915	39	COG0704	P	phosphate uptake regulator, PhoU	Gain
Cluster802	43	COG0226	P	phosphate ABC transporter periplasmic phosphate-binding protein	Gain
Cluster2567	5	COG0493	ER	putative oxidoreductase	Gain
Cluster3424	3	COG0719	O	FeS assembly protein SufB	Gain
Cluster240	60	COG0644	C	flavoprotein	Gain
Cluster311	57	COG2146	PQ	Rieske (2Fe-2S) domain protein	Gain
Cluster2562	5	COG1878	E	cyclase family protein	Gain
Cluster2243	7	COG3865	R	3-demethylubiquinone-9 3-methyltransferase	Gain
Cluster3103	4	COG1082	G	xylose isomerase domain-containing protein	Gain
Cluster3419	3	/	/	/	Gain
Cluster1579	14	COG1004	M	UDP-glucose 6-dehydrogenase	Gain
Cluster3322	4	COG4352	J	50S ribosomal protein L13e	Gain
Cluster1625	13	COG0526	O	thioredoxin	Gain
Cluster2916	4	COG0183	I	Propanoyl-CoA C-acyltransferase	Gain
Cluster1223	28	COG5493	S	hypothetical protein	Gain
Cluster3470	3	/	/	/	Gain
Cluster3067	4	COG1793	L	DNA ligase I, ATP-dependent Dnl1; DNA ligase that seals nicks in double-stranded DNA during [...]	Gain
Cluster320	56	COG0043	H	UbiD family decarboxylase	Gain
Cluster329	56	COG0048	J	30S ribosomal protein S12P; With S4 and S5 plays an important role in translational accuracy [...]	Gain
Cluster437	53	COG0244	J	acidic ribosomal protein P0	Gain
Cluster50	103	COG1522	K	AsnC family transcriptional regulator	Gain
Cluster105	86	COG3808	C	membrane-bound proton-translocating pyrophosphatase	Gain
Cluster1361	21	COG1071	C	pyruvate dehydrogenase E1 component, alpha subunit	Gain
Cluster332	56	COG1602	S	hypothetical protein	Gain
Cluster2547	5	COG3255	I	hypothetical protein	Gain
Cluster1249	27	COG1926	R	phosphoribosyl transferase domain protein	Gain
Cluster309	57	COG1358	J	50S ribosomal protein L7Ae; Multifunctional RNA-binding protein that recognizes the K-turn m [...]	Gain
Cluster791	43	COG0720	H	hypothetical protein	Gain
Cluster1679	12	COG0673	R	oxidoreductase domain-containing protein	Gain
Cluster1908	9	COG0226	P	phosphate ABC transporter periplasmic phosphate-binding protein	Gain
Cluster1723	11	COG2141	HR	luciferase family protein	Gain
Cluster1517	16	COG3316	X	transposase, IS240	Gain
Cluster628	47	COG1599	L	nucleic acid binding OB-fold tRNA/helicase-type	Gain
Cluster203	63	COG0059	EH	ketol-acid reductoisomerase	Gain
Cluster382	54	COG1976	J	translation initiation factor IF-6; Binds to the 60S ribosomal subunit and prevents its asso [...]	Gain
Cluster44	106	COG0843	C	cytochrome c oxidase subunit I	Gain
Cluster485	51	COG1225	O	alkyl hydroperoxide reductase/thiol specific antioxidant/Mal allergen	Gain
Cluster1796	10	COG2403	R	hypothetical protein	Gain
Cluster1538	16	COG0144	J	NOL1/NOP2/sun family putative RNA methylase	Gain
Cluster346	55	COG0171	H	NAD+ synthetase	Gain
Cluster1203	28	COG0675	X	transposase, IS605 OrfB family	Gain
Cluster2154	7	COG0135	E	Phosphoribosylanthranilate isomerase	Gain
Cluster33	112	COG1116	P	ABC transporter related	Gain
Cluster354	55	COG0082	E	chorismate synthase	Gain
Cluster2859	5	COG3875	M	hypothetical protein	Gain
Cluster467	52	COG0441	J	threonyl-tRNA synthetase	Gain
Cluster633	47	COG1781	F	aspartate carbamoyltransferase regulatory subunit; Involved in allosteric regulation of aspa [...]	Gain
Cluster1551	15	COG0421	E	spermidine synthase	Gain
Cluster5159	2	COG1090	R	domain of unknown function DUF1731	Gain
Cluster1500	17	COG3780	L	hypothetical protein	Gain
Cluster1915	9	COG1226	P	glutathione-regulated potassium-efflux system protein	Gain
Cluster2749	5	COG0175	EH	adenylylsulfate reductase, thioredoxin dependent	Gain
Cluster2348	6	/	/	/	Gain
Cluster2246	7	COG5496	R	thioesterase superfamily protein	Gain
Cluster704	45	COG0420	L	metallophosphoesterase	Gain
Cluster3023	4	NOG229198	S	hypothetical protein	Gain
Cluster662	46	COG0031	E	pyridoxal-5'-phosphate-dependent protein beta subunit	Gain
Cluster476	52	COG1650	J	hypothetical protein	Gain
Cluster4262	3	COG0747	E	oligopeptide ABC transporter, periplasmic oligopeptide-binding protein	Gain
Cluster167	68	COG0468	L	RecA/RadA recombinase-like protein	Gain
Cluster3494	3	COG0524	G	ribokinase-like domain-containing protein	Gain
Cluster284	58	COG3889	S	solute binding protein-like protein	Gain
Cluster4656	2	COG4993	G	Pyrrolo-quinoline quinone	Gain
Cluster6458	2	COG0730	S	permease	Gain
Cluster839	42	NOG81378	S	hypothetical protein	Gain
Cluster2360	6	COG0183	I	Propanoyl-CoA C-acyltransferase	Gain
Cluster2897	4	COG1011	H	haloacid dehalogenase-like hydrolase	Gain
Cluster2584	5	COG0524	G	ribokinase-like domain-containing protein	Gain
Cluster2229	7	COG0758	L	DNA protecting protein DprA	Gain
Cluster2009	8	COG1003	E	glycine dehydrogenase subunit 2; The glycine cleavage system catalyzes the degradation of gl [...]	Gain
Cluster472	52	COG1027	E	fumarate lyase	Gain
Cluster2412	6	/	/	/	Gain
Cluster593	48	COG1611	R	Rossmann fold nucleotide-binding protein	Gain
Cluster555	49	COG0127	F	RdgB/HAM1 family non-canonical purine NTP pyrophosphatase	Gain
Cluster77	92	COG3356	I	membrane protein-like protein	Gain
Cluster422	53	COG3620	K	XRE family transcriptional regulator	Gain
Cluster536	50	COG1439	J	nucleotide binding protein	Gain
Cluster944	38	COG1079	R	inner-membrane translocator	Gain
Cluster2119	7	COG0537	FGR	histidine triad (HIT) protein	Gain
Cluster920	39	NOG261769	/	UDP-glucose/GDP-mannose dehydrogenase	Gain
Cluster197	64	COG1078	R	metal dependent phosphohydrolase	Gain
Cluster631	47	COG3432	K	hypothetical protein	Gain
Cluster617	48	COG0034	F	class II glutamine amidotransferase	Gain
Cluster725	45	NOG68532	S	SNARE associated Golgi protein	Gain
Cluster442	53	COG0704	P	phosphate uptake regulator, PhoU	Gain
Cluster945	38	COG1801	S	hypothetical protein	Gain
Cluster460	52	COG0460	E	homoserine dehydrogenase	Gain
Cluster405	54	COG1032	R	radical SAM domain-containing protein	Gain
Cluster3010	4	/	/	/	Gain
Cluster6460	2	NOG135868	M	hypothetical protein	Gain
Cluster1635	13	COG0125	F	thymidylate kinase; Phosphorylation of dTMP to form dTDP in both de novo and salvage pathway [...]	Gain
Cluster680	46	COG0043	H	UbiD family decarboxylase	Gain
Cluster337	55	COG0102	J	ribosomal protein L13	Gain
Cluster271	58	COG1500	J	putative RNA-associated protein	Gain
Cluster360	55	COG0419	L	SMC domain-containing protein	Gain
Cluster2010	8	KOG2672	H	Lipoyl synthase, mitochondrial Precursor (EC 2.8.1.8)(Lipoic acid synthase)(Lipoate synthase [...]	Gain
Cluster1030	36	COG1028	IQR	short-chain dehydrogenase/reductase SDR	Gain
Cluster160	69	COG1260	I	myo-inositol-1-phosphate synthase	Gain
Cluster241	60	COG1013	C	pyruvate ferredoxin/flavodoxin oxidoreductase subunit beta	Gain
Cluster305	57	COG0085	K	DNA-directed RNA polymerase subunit B	Gain
Cluster1663	12	COG0717	F	deoxycytidine triphosphate deaminase	Gain
Cluster659	46	COG0294	H	dihydropteroate synthase	Gain
Cluster417	53	COG0464	MDT	AAA family ATPase (EC:3.6.4.6)	Gain
Cluster1924	9	COG0640	K	hypothetical protein	Gain
Cluster521	50	COG0103	J	ribosomal protein S9	Gain
Cluster2343	6	COG0546	C	hydrolase	Gain
Cluster37	111	COG0001	H	glutamate-1-semialdehyde 2,1-aminomutase	Gain
Cluster2908	4	COG0576	O	GrpE protein; Participates actively in the response to hyperosmotic and heat shock by preven [...]	Gain
Cluster1984	8	COG0549	E	carbamate kinase-like carbamoyl phosphate synthetase (EC:2.7.2.2)	Gain
Cluster514	51	COG1001	F	adenine deaminase	Gain
Cluster4420	2	COG0584	I	glycerophosphoryl diester phosphodiesterase	Gain
Cluster2644	5	NOG127979	R	protein of unknown function DUF264	Gain
Cluster1720	11	COG0367	E	asparagine synthase	Gain
Cluster3589	3	NOG40142	S	hypothetical protein	Gain
Cluster676	46	COG2012	K	RNA polymerase Rpb5; DNA-dependent RNA polymerase catalyzes the transcription of DNA into RN [...]	Gain
Cluster237	60	COG1196	D	SMC domain-containing protein	Gain
Cluster523	50	COG1948	L	ERCC4 domain-containing protein	Gain
Cluster165	68	COG0075	EF	Serine--pyruvate transaminase	Gain
Cluster4860	2	COG1848	R	hypothetical protein	Gain
Cluster183	66	COG2112	T	putative serine/threonine protein kinase	Gain
Cluster604	48	COG0430	A	RNA-3'-phosphate cyclase	Gain
Cluster6465	2	NOG139602	S	radical SAM domain-containing protein	Gain
Cluster1793	10	COG1957	F	putative nucleoside hydrolase	Gain
Cluster2995	4	COG0451	M	NAD-dependent epimerase/dehydratase	Gain
Cluster1998	8	COG0251	V	endoribonuclease L-PSP	Gain
Cluster1128	31	COG1960	I	acyl-CoA dehydrogenase domain protein	Gain
Cluster562	49	COG1269	C	V-type ATPase 116 kDa subunit	Gain
Cluster12	159	COG0459	O	thermosome	Gain
Cluster342	55	COG1675	K	transcription factor TFIIE subunit alpha	Gain
Cluster2157	7	COG0437	C	4Fe-4S ferredoxin iron-sulfur binding domain-containing protein	Gain
Cluster672	46	COG0524	G	ribokinase-like domain-containing protein	Gain
Cluster489	51	COG2453	T	dual specificity protein phosphatase	Gain
Cluster352	55	COG1146	F	4Fe-4S ferredoxin iron-sulfur binding domain-containing protein	Gain
Cluster154	71	COG0449	M	glucosamine--fructose-6-phosphate aminotransferase	Gain
Cluster1584	14	COG2366	Q	peptidase S45 penicillin amidase	Gain
Cluster359	55	COG0540	F	aspartate carbamoyltransferase	Gain
Cluster1787	10	NOG08160	U	hypothetical protein	Gain
Cluster1910	9	COG1808	S	hypothetical protein	Gain
Cluster117	83	COG0347	TE	nitrogen regulatory protein P-II	Gain
Cluster349	55	COG1632	J	50S ribosomal protein L15e	Gain
Cluster661	46	COG0498	E	threonine synthase	Gain
Cluster290	57	COG0541	U	GTP-binding signal recognition particle	Gain
Cluster4251	3	NOG69049	/	hypothetical protein	Gain
Cluster573	49	COG0284	F	orotidine 5'-phosphate decarboxylase	Gain
Cluster477	52	COG0475	P	sodium/hydrogen exchanger	Gain
Cluster744	44	COG0200	J	ribosomal protein L15	Gain
Cluster4426	2	/	/	/	Gain
Cluster373	54	COG0147	EH	anthranilate synthase	Gain
Cluster195	64	COG0519	F	GMP synthase	Gain
Cluster60	98	COG0491	R	Zn-dependent hydrolase	Gain
Cluster2344	6	COG0624	E	peptidase M20	Gain
Cluster464	52	COG1685	E	shikimate kinase	Gain
Cluster890	40	COG0614	P	periplasmic binding protein	Gain
Cluster4261	3	NOG83668	P	hypothetical protein	Gain
Cluster219	62	COG0499	H	adenosylhomocysteinase	Gain
Cluster1366	21	COG1143	C	4Fe-4S ferredoxin iron-sulfur binding domain-containing protein	Gain
Cluster29	119	COG0119	E	pyruvate carboxyltransferase	Gain
Cluster6456	2	COG4274	S	hypothetical protein	Gain
Cluster48	104	COG0624	E	peptidase M20	Gain
Cluster134	77	COG0039	C	malate dehydrogenase; Catalyzes the reversible oxidation of malate to oxaloacetate (By similarity)	Gain
Cluster1067	34	COG1249	C	mercuric reductase	Gain
Cluster508	51	COG1676	J	tRNA intron endonuclease	Gain
Cluster1983	8	COG1400	U	signal recognition particle protein SRP19; Signal-recognition-particle assembly, binds direc [...]	Gain
Cluster6	210	COG0443	O	chaperone protein DnaK; Acts as a chaperone (By similarity)	Gain
Cluster708	45	COG0139	E	phosphoribosyl-AMP cyclohydrolase	Gain
Cluster624	47	COG1650	J	hypothetical protein	Gain
Cluster1446	18	NOG117791	S	regulatory protein, ArsR	Gain
Cluster2988	4	NOG269842	/	hypothetical protein	Gain
Cluster2361	6	COG1801	S	hypothetical protein	Gain
Cluster4256	3	NOG118621	S	hypothetical protein	Gain
Cluster1552	15	COG2159	R	hypothetical protein	Gain
Cluster415	54	COG2406	R	DNA protection protein DPS	Gain
Cluster3420	3	COG1695	K	PadR-like family transcriptional regulator	Gain
Cluster327	56	COG0592	L	proliferating cell nuclear antigen PcnA; Sliding clamp subunit. Responsible for tethering th [...]	Gain
Cluster1882	9	COG0491	R	Zn-dependent hydrolase	Gain
Cluster2606	5	COG0500	QR	methyltransferase type 11	Gain
Cluster3485	3	COG0463	M	glycosyl transferase family protein	Gain
Cluster1202	28	COG1215	N	glycosyl transferase family protein	Gain
Cluster39	110	COG1793	L	DNA ligase I, ATP-dependent Dnl1; DNA ligase that seals nicks in double-stranded DNA during [...]	Gain
Cluster2132	7	COG0438	M	glycosyl transferase, group 1	Gain
Cluster2200	7	COG0206	D	tubulin/FtsZ GTPase	Gain
Cluster2326	6	COG0454	KR	GCN5-related N-acetyltransferase	Gain
Cluster206	63	COG1109	G	phosphoglucosamine mutase	Gain
Cluster4440	2	COG2407	G	hypothetical protein	Gain
Cluster424	53	COG2016	J	PUA domain-containing protein	Gain
Cluster79	92	COG1958	K	like-Sm ribonucleoprotein core	Gain
Cluster4	238	COG0642	T	histidine kinase	Gain
Cluster2550	5	COG0524	G	ribokinase-like domain-containing protein	Gain
Cluster2129	7	COG4754	S	ABC transporter, ATP binding protein	Gain
Cluster315	56	COG0621	J	MiaB-like tRNA modifying enzyme	Gain
Cluster218	62	COG1571	J	hypothetical protein	Gain
Cluster1893	9	COG1325	J	hypothetical protein	Gain
Cluster189	65	COG1014	C	pyruvate flavodoxin/ferredoxin oxidoreductase domain-containing protein	Gain
Cluster1356	22	COG1487	R	virulence-associated protein	Gain
Cluster1673	12	COG1313	R	Pyruvate formate-lyase activating enzyme - like protein	Gain
Cluster2666	5	/	/	/	Gain
Cluster2445	6	COG0574	G	pyruvate phosphate dikinase	Gain
Cluster2139	7	COG1763	H	molybdopterin-guanine dinucleotide biosynthesis protein	Gain
Cluster107	84	COG0719	O	FeS assembly protein SufB	Gain
Cluster3495	3	/	/	/	Gain
Cluster1628	13	COG0618	F	phosphoesterase domain-containing protein	Gain
Cluster505	51	COG0750	OK	peptidase M50	Gain
Cluster1678	12	COG0308	E	peptidase M1 membrane alanine aminopeptidase	Gain
Cluster635	47	COG0118	E	imidazole glycerol phosphate synthase, glutamine amidotransferase subunit	Gain
Cluster1485	17	COG0861	P	integral membrane protein TerC	Gain
Cluster3354	4	NOG123256	S	hypothetical protein	Gain
Cluster220	62	COG2262	J	GTP1/OBG protein	Gain
Cluster1277	25	COG0577	V	hypothetical protein	Gain
Cluster254	59	COG0719	O	FeS assembly protein SufB	Gain
Cluster34	112	COG0111	HR	D-isomer specific 2-hydroxyacid dehydrogenase NAD-binding	Gain
Cluster1785	10	COG0312	R	peptidase U62 modulator of DNA gyrase	Gain
Cluster2351	6	COG0745	TK	two component transcriptional regulator, winged helix family	Gain
Cluster1694	12	COG0421	E	spermidine synthase	Gain
Cluster525	50	COG0250	K	NusG antitermination factor	Gain
Cluster1877	9	COG0550	L	DNA topoisomerase	Gain
Cluster564	49	COG0115	EH	branched-chain amino acid aminotransferase	Gain
Cluster3409	3	COG2440	C	4Fe-4S ferredoxin iron-sulfur binding domain-containing protein	Gain
Cluster480	51	COG0547	E	anthranilate phosphoribosyltransferase	Gain
Cluster86	90	COG4992	E	acetylornithine and succinylornithine aminotransferase	Gain
Cluster2113	8	NOG145714	S	hypothetical protein	Gain
Cluster1922	9	COG0433	L	hypothetical protein	Gain
Cluster1263	26	COG0500	QR	methyltransferase type 11	Gain
Cluster2902	4	COG1801	S	hypothetical protein	Gain
Cluster2180	7	COG0428	P	zinc/iron permease	Gain
Cluster907	39	COG1881	R	PBP family phospholipid-binding protein	Gain
Cluster1934	9	COG0665	E	FAD dependent oxidoreductase	Gain
Cluster1733	11	COG0484	O	chaperone protein DnaJ; Participates actively in the response to hyperosmotic and heat shock [...]	Gain
Cluster277	58	COG1992	R	phosphomethylpyrimidine kinase	Gain
Cluster289	57	COG0473	CE	isopropylmalate/isohomocitrate dehydrogenase	Gain
Cluster5953	2	COG0047	F	phosphoribosylformylglycinamidine synthase I	Gain
Cluster62	97	COG0065	E	3-isopropylmalate dehydratase, large subunit	Gain
Cluster3480	3	COG0303	H	molybdenum cofactor biosynthesis protein	Gain
Cluster85	90	COG0399	M	spore coat polysaccharide biosynthesis protein SpsC	Gain
Cluster2423	6	COG3391	R	YVTN beta-propeller repeat-containing protein	Gain
Cluster2336	6	COG2150	R	hypothetical protein	Gain
Cluster430	53	COG1552	J	50S ribosomal protein L40e	Gain
Cluster2939	4	COG1475	D	stage 0 sporulation protein J	Gain
Cluster926	39	COG1409	T	metallophosphoesterase	Gain
Cluster549	50	COG0046	F	phosphoribosylformylglycinamidine synthase II	Gain
Cluster410	54	COG1718	T	non-specific serine/threonine protein kinase	Gain
Cluster2368	6	COG0863	L	DNA methylase	Gain
Cluster429	53	COG1601	J	translation initiation factor IF2/IF5	Gain
Cluster20	136	COG1028	IQR	short-chain dehydrogenase/reductase SDR	Gain
Cluster538	50	COG0073	J	tRNA-binding domain-containing protein	Gain
Cluster6466	2	NOG45625	S	hypothetical protein	Gain
Cluster2744	5	COG1112	L	Superfamily I DNA and RNA helicase and helicase subunits-like protein	Gain
Cluster1443	18	COG2141	HR	luciferase family protein	Gain
Cluster512	51	COG0198	J	KOW domain-containing protein; One of two assembly inititator proteins, it binds directly to [...]	Gain
Cluster125	79	COG0589	T	UspA domain-containing protein	Gain
Cluster1169	30	NOG11254	/	hypothetical protein	Gain
Cluster1572	14	COG2236	H	phosphoribosyltransferase-like protein	Gain
Cluster1799	10	COG1030	O	nodulation efficiency protein NfeD	Gain
Cluster2207	7	COG0409	O	hydrogenase expression/formation protein HypD	Gain
Cluster940	38	COG2078	S	AMMECR1 domain-containing protein	Gain
Cluster1395	20	NOG254605	/	hypothetical protein	Gain
Cluster492	51	COG1746	J	tRNA CCA-pyrophosphorylase	Gain
Cluster2857	5	COG1866	C	phosphoenolpyruvate carboxykinase	Gain
Cluster1778	10	/	/	/	Gain
Cluster3995	3	COG0800	G	keto-hydroxyglutarate-aldolase/keto-deoxy- phosphogluconate aldolase	Gain
Cluster180	66	COG0142	H	polyprenyl synthetase	Gain
Cluster591	48	COG1573	L	uracil-DNA glycosylase superfamily protein	Gain
Cluster93	89	COG0705	O	rhomboid family protein	Gain
Cluster2548	5	COG2522	R	hypothetical protein	Gain
Cluster264	59	COG1093	J	RNA-binding S1 domain-containing protein	Gain
Cluster2250	7	NOG127721	S	hypothetical protein	Gain
Cluster19	144	COG0495	J	leucyl-tRNA synthetase	Gain
Cluster209	63	COG1467	L	DNA primase small subunit; DNA primase is the polymerase that synthesizes small RNA primers [...]	Gain
Cluster1665	12	COG4948	MR	mandelate racemase/muconate lactonizing enzyme	Gain
Cluster2005	8	COG1853	C	putative oxidoreductase	Gain
Cluster2688	5	COG0747	E	oligopeptide ABC transporter, periplasmic oligopeptide-binding protein	Gain
Cluster1601	14	/	/	/	Gain
Cluster668	46	COG0190	H	methylenetetrahydrofolate dehydrogenase (NADP(+)); Catalyzes the oxidation of 5,10- methylen [...]	Gain
Cluster396	54	COG1498	J	Pre-mRNA processing ribonucleoprotein	Gain
Cluster4980	2	COG3383	R	formate dehydrogenase Alpha subunit (fdhF-2)	Gain
Cluster227	61	COG0525	J	valyl-tRNA synthetase	Gain
Cluster787	43	COG1630	L	hypothetical protein	Gain
Cluster297	57	COG0470	L	replication factor C	Gain
Cluster287	57	COG0648	L	apurinic endonuclease Apn1; Endonuclease IV plays a role in DNA repair. It cleaves phosphodi [...]	Gain
Cluster3756	3	/	/	/	Gain
Cluster38	111	COG0603	J	ExsB family protein	Gain
Cluster557	49	COG0142	H	polyprenyl synthetase	Gain
Cluster1002	36	NOG228714	S	HEAT repeat-containing PBS lyase	Gain
Cluster1465	18	COG1533	L	hypothetical protein	Gain
Cluster1987	8	COG1913	R	archaemetzincin-like protein	Gain
Cluster130	78	COG0071	O	heat shock protein HSP20	Gain
Cluster306	57	COG0504	F	CTP synthetase	Gain
Cluster301	57	COG0489	D	hypothetical protein	Gain
Cluster140	75	COG0183	I	Propanoyl-CoA C-acyltransferase	Gain
Cluster279	58	COG1328	F	regulatory protein ArsR	Gain
Cluster3512	3	COG2350	R	YciI-like protein	Gain
Cluster0	372	COG1522	K	AsnC family transcriptional regulator	Gain
Cluster3588	3	COG2445	S	hypothetical protein	Gain
Cluster497	51	COG1938	R	hypothetical protein	Gain
Cluster2365	6	NOG47518	K	hypothetical protein	Gain
Cluster2011	8	COG1041	J	putative RNA methylase	Gain
Cluster161	69	COG0601	EP	binding-protein-dependent transporter inner membrane protein; Part of a binding-protein-depe [...]	Gain
Cluster1945	9	COG0530	P	hypothetical protein	Gain
Cluster556	49	COG0109	HI	protoheme IX farnesyltransferase	Gain
Cluster2153	7	COG0665	E	FAD dependent oxidoreductase	Gain
Cluster1633	13	COG1070	G	carbohydrate kinase, FGGY	Gain
Cluster355	55	COG0169	E	shikimate 5-dehydrogenase	Gain
Cluster1756	11	COG1051	F	ADP-ribose pyrophosphatase	Gain
Cluster2996	4	NOG133274	S	hypothetical protein	Gain
Cluster1549	15	COG0674	C	pyruvate:ferredoxin oxidoreductase/2-oxoacid:ferredoxin oxidoreductase, alpha subunit	Gain
Cluster1418	19	COG2095	E	multiple antibiotic resistance (MarC)-related protein	Gain
Cluster766	44	COG0667	R	aldo/keto reductase	Gain
Cluster1412	19	COG1304	CIR	isopentenyl pyrophosphate isomerase; Catalyzes the 1,3-allylic rearrangement of the homoally [...]	Gain
Cluster1698	12	COG1518	V	hypothetical protein	Gain
Cluster3421	3	NOG227450	K	glycosyl transferase, family 2	Gain
Cluster530	50	COG1163	J	small GTP-binding protein	Gain
Cluster473	52	COG0316	O	iron-sulfur cluster assembly accessory protein	Gain
Cluster3628	3	COG2154	H	transcriptional coactivator/pterin dehydratase	Gain
Cluster1728	11	COG1804	I	L-carnitine dehydratase/bile acid-inducible protein F	Gain
Cluster1914	9	COG1968	I	undecaprenyl pyrophosphate phosphatase; Catalyzes the dephosphorylation of undecaprenyl diph [...]	Gain
Cluster319	56	COG2007	J	30S ribosomal protein S8e	Gain
Cluster142	75	COG1896	FR	metal dependent phosphohydrolase	Gain
Cluster1079	34	COG2874	N	flagellar accessory protein FlaH	Gain
Cluster675	46	COG1407	R	metallophosphoesterase	Gain
Cluster600	48	COG2096	H	ATP--cobalamin adenosyltransferase	Gain
Cluster1583	14	NOG128375	S	hypothetical protein	Gain
Cluster2465	6	COG1626	G	glycoside hydrolase family protein	Gain
Cluster1897	9	NOG47518	K	hypothetical protein	Gain
Cluster1674	12	COG1058	R	competence damage-inducible protein A	Gain
Cluster72	94	COG0018	J	arginyl-tRNA synthetase	Gain
Cluster419	53	COG0202	K	RNA polymerase insert	Gain
Cluster1825	10	COG0503	F	adenine phosphoribosyltransferase; Catalyzes a salvage reaction resulting in the formation o [...]	Gain
Cluster998	36	COG0656	Q	aldo/keto reductase	Gain
Cluster2003	8	COG1960	I	acyl-CoA dehydrogenase domain protein	Gain
Cluster2145	7	NOG69646	/	hypothetical protein	Gain
Cluster1809	10	/	/	/	Gain
Cluster323	56	COG2106	R	hypothetical protein	Gain
Cluster7	179	COG0464	MDT	AAA family ATPase (EC:3.6.4.6)	Gain
Cluster1300	24	COG0415	L	deoxyribodipyrimidine photo-lyase	Gain
Cluster2266	7	COG1588	J	ribonuclease P; Part of ribonuclease P, a protein complex that generates mature tRNA molecul [...]	Gain
Cluster186	65	COG0649	C	NADH dehydrogenase (quinone)	Gain
Cluster2322	6	NOG10984	/	hypothetical protein	Gain
Cluster100	87	COG0045	C	succinate--CoA ligase (EC:6.2.1.5)	Gain
Cluster2374	6	COG2224	C	isocitrate lyase	Gain
Cluster712	45	COG2185	I	cobalamin B12-binding domain-containing protein	Gain
Cluster2339	6	/	/	/	Gain
Cluster488	51	COG2093	K	DNA-directed RNA polymerase subunit E RpoE2	Gain
Cluster202	63	COG0498	E	threonine synthase	Gain
Cluster2352	6	COG2102	J	putative ATP binding protein	Gain
Cluster2880	4	COG0477	GEPR	proline/betaine transporter, putative	Gain
Cluster6463	2	COG1905	C	NADH dehydrogenase subunit E (EC:1.6.5.3)	Gain
Cluster1872	9	COG0010	E	Arginase	Gain
Cluster4848	2	/	/	/	Gain
Cluster420	53	COG0852	C	NADH dehydrogenase 30 kDa subunit	Gain
Cluster533	50	COG0548	E	acetylglutamate kinase; Involved in both the arginine and lysine biosynthetic pathways (By s [...]	Gain
Cluster627	47	COG4919	J	30S ribosomal protein S30e	Gain
Cluster2126	7	COG0309	O	hydrogenase expression/formation protein HypE	Gain
Cluster439	53	COG0186	J	30S ribosomal protein S17P; One of the primary rRNA binding proteins, it binds specifically [...]	Gain
Cluster2577	5	COG0614	P	periplasmic binding protein	Gain
Cluster423	53	COG1909	S	hypothetical protein	Gain
Cluster328	56	COG0088	J	50S ribosomal protein L4P	Gain
Cluster544	50	COG1522	K	AsnC family transcriptional regulator	Gain
Cluster1975	9	COG0864	K	CopG family transcriptional regulator	Gain
Cluster67	96	COG0008	J	glutamyl-tRNA synthetase; Catalyzes the attachment of glutamate to tRNA(Glu) in a two-step r [...]	Gain
Cluster792	43	COG1607	I	thioesterase superfamily protein	Gain
Cluster230	61	COG0396	O	FeS assembly ATPase SufC	Gain
Cluster1722	11	COG4986	P	binding-protein dependent transport system inner membrane protein; Part of a binding-protein [...]	Gain
Cluster692	46	COG0061	F	ATP-NAD/AcoX kinase	Gain
Cluster1775	10	COG0015	F	adenylosuccinate lyase	Gain
Cluster368	55	COG4257	V	copper resistance D domain-containing protein	Gain
Cluster336	55	COG1964	R	radical SAM domain-containing protein	Gain
Cluster2184	7	COG2132	DPM	multicopper oxidase type 3	Gain
Cluster1925	9	/	/	/	Gain
Cluster1795	10	COG1618	F	hypothetical protein; Has nucleotide phosphatase activity towards ATP, GTP, CTP, TTP and UTP [...]	Gain
Cluster569	49	COG1575	H	UbiA prenyltransferase	Gain
Cluster1472	17	COG2086	C	electron transfer flavoprotein beta subunit	Gain
Cluster520	50	COG0300	R	short-chain dehydrogenase/reductase SDR	Gain
Cluster484	51	COG1644	K	DNA-directed RNA polymerase subunit N	Gain
Cluster1516	16	COG0395	G	binding-protein-dependent transport systems inner membrane component; Part of a binding-prot [...]	Gain
Cluster434	53	COG1503	J	peptide chain release factor 1	Gain
Cluster440	53	NOG287922	/	hypothetical protein	Gain
Cluster375	54	COG0099	J	30S ribosomal protein S13P	Gain
Cluster584	49	COG0154	J	glutamyl-tRNA(Gln) amidotransferase subunit A	Gain
Cluster513	51	COG0091	J	ribosomal protein L22; This protein binds specifically to 23S rRNA. It makes multiple contac [...]	Gain
Cluster743	44	COG1889	J	fibrillarin	Gain
Cluster238	60	COG1798	J	diphthine synthase; Required for the methylation step in diphthamide biosynthesis (By similarity)	Gain
Cluster6453	2	COG1672	R	DEXX-box ATPase	Gain
Cluster1535	16	COG1741	R	Pirin-related protein	Gain
Cluster168	68	COG1042	C	CoA-binding domain-containing protein	Gain
Cluster842	42	COG0581	P	phosphate ABC transporter inner membrane subunit PstA; Part of a binding-protein-dependent t [...]	Gain
Cluster524	50	COG1818	J	THUMP domain-containing protein	Gain
Cluster155	71	COG1064	G	alcohol dehydrogenase	Gain
Cluster3016	4	/	/	/	Gain
Cluster265	59	COG1108	P	ABC-3 protein	Gain
Cluster1501	17	COG0595	J	beta-lactamase domain-containing protein	Gain
Cluster1736	11	COG0212	H	5-formyltetrahydrofolate cyclo-ligase	Gain
Cluster2006	8	COG0068	O	hydrogenase expression/formation regulatory protein	Gain
Cluster258	59	COG1245	J	putative ATPase RIL	Gain
Cluster1669	12	COG1912	H	hypothetical protein	Gain
Cluster850	41	COG0185	J	30S ribosomal protein S19P; Protein S19 forms a complex with S13 that binds strongly to the [...]	Gain
Cluster1515	16	COG1839	F	hypothetical protein	Gain
Cluster1781	10	NOG277199	/	hypothetical protein	Gain
Cluster149	72	COG0361	J	translation initiation factor eIF-1A	Gain
Cluster361	55	COG0092	J	ribosomal protein S3	Gain
Cluster239	60	COG1389	L	DNA topoisomerase VI, B subunit	Gain
Cluster181	66	COG1215	N	glycosyl transferase family protein	Gain
Cluster1990	8	COG0235	G	class II aldolase/adducin family protein	Gain
Cluster392	54	COG1890	J	30S ribosomal protein S3Ae	Gain
Cluster1255	26	COG1656	S	hypothetical protein	Gain
Cluster4962	2	/	/	/	Gain
Cluster504	51	COG2513	G	putative methylisocitrate lyase	Gain
Cluster384	54	COG0080	J	ribosomal protein L11; This protein binds directly to 23S ribosomal RNA (By similarity)	Gain
Cluster2228	7	COG2030	I	dehydratase	Gain
Cluster96	88	COG0152	F	phosphoribosylaminoimidazolesuccinocarboxamide synthase	Gain
Cluster310	57	COG1933	L	DNA polymerase II large subunit	Gain
Cluster1233	27	COG1709	K	helix-turn-helix domain-containing protein	Gain
Cluster1238	27	COG0714	R	ATPase	Gain
Cluster1647	13	COG1586	E	S-adenosylmethionine decarboxylase superfamily	Gain
Cluster296	57	COG0442	J	prolyl-tRNA synthetase	Gain
Cluster2583	5	COG0076	E	pyridoxal-dependent decarboxylase	Gain
Cluster596	48	NOG263688	/	hypothetical protein	Gain
Cluster2455	6	COG0057	G	glyceraldehyde-3-phosphate dehydrogenase	Gain
Cluster248	60	COG1097	J	exosome complex RNA-binding protein Rrp4	Gain
Cluster15	151	COG1208	JM	nucleotidyl transferase	Gain
Cluster383	54	COG1817	R	hypothetical protein	Gain
Cluster849	41	COG0467	T	ATPase	Gain
Cluster43	106	COG1581	K	DNA/RNA-binding protein AlbA; Binds double-stranded DNA tightly but without sequence specifi [...]	Gain
Cluster331	56	COG0180	J	tryptophanyl-tRNA synthetase	Gain
Cluster639	47	COG0343	J	tRNA-guanine transglycosylase	Gain
Cluster2475	6	NOG266678	/	Holliday junction DNA helicase	Gain
Cluster4247	3	COG0673	R	oxidoreductase domain-containing protein	Gain
Cluster3332	4	COG0863	L	DNA methylase	Gain
Cluster293	57	COG0148	G	phosphopyruvate hydratase	Gain
Cluster1576	14	COG1488	H	nicotinate phosphoribosyltransferase	Gain
Cluster147	73	COG1201	L	DEAD/DEAH box helicase domain-containing protein	Gain
Cluster205	63	COG2520	J	hypothetical protein	Gain
Cluster1791	10	COG2210	C	hypothetical protein	Gain
Cluster2201	7	COG0069	E	ferredoxin-dependent glutamate synthase	Gain
Cluster407	54	COG0195	K	NusA family protein	Gain
Cluster1442	18	COG0620	E	methionine synthase (B12-independent)	Gain
Cluster1946	9	COG1853	C	putative oxidoreductase	Gain
Cluster385	54	COG0136	E	aspartate-semialdehyde dehydrogenase	Gain
Cluster260	59	COG0423	J	glycyl-tRNA synthetase	Gain
Cluster2899	4	COG2225	C	malate synthase	Gain
Cluster2337	6	COG0730	S	permease	Gain
Cluster217	62	COG1241	L	MCM family protein	Gain
Cluster314	57	COG2047	R	hypothetical protein	Gain
Cluster397	54	COG0389	L	DNA-directed DNA polymerase; Poorly processive, error-prone DNA polymerase involved in untar [...]	Gain
Cluster4241	3	/	/	/	Gain
Cluster118	82	COG0630	U	flagellar protein I-like protein	Gain
Cluster299	57	COG1522	K	AsnC family transcriptional regulator	Gain
Cluster786	43	COG1832	R	CoA-binding domain-containing protein	Gain
Cluster4544	2	COG2159	R	hypothetical protein	Gain
Cluster3716	3	COG3391	R	YVTN beta-propeller repeat-containing protein	Gain
Cluster59	98	COG0533	J	metalloendopeptidase glycoprotease family	Gain
Cluster128	79	COG1056	H	cytidyltransferase-like protein	Gain
Cluster3496	3	COG1583	V	hypothetical protein	Gain
Cluster1600	14	COG1285	S	MgtC/SapB transporter	Gain
Cluster1355	22	COG2250	S	HEPN domain-containing protein	Gain
Cluster642	47	COG1829	H	GHMP kinase	Gain
Cluster3020	4	COG0553	KL	SNF2-related protein	Gain
Cluster226	61	COG0060	J	isoleucyl-tRNA synthetase	Gain
Cluster1672	12	COG1672	R	DEXX-box ATPase	Gain
Cluster2581	5	COG1063	ER	alcohol dehydrogenase	Gain
Cluster590	48	COG0134	E	indole-3-glycerol-phosphate synthase	Gain
Cluster2690	5	COG3465	S	hypothetical protein	Gain
Cluster2679	5	NOG286492	/	ABC-2 type transporter	Gain
Cluster1786	10	COG2110	J	hypothetical protein	Gain
Cluster1739	11	COG2064	W	type II secretion system protein	Gain
Cluster561	49	COG1786	R	hypothetical protein	Gain
Cluster855	41	NOG47579	/	pyridoxamine 5'-phosphate oxidase-related, FMN-binding	Gain
Cluster1445	18	COG2514	Q	Glyoxalase/bleomycin resistance protein/dioxygenase	Gain
Cluster151	72	COG2092	J	translation elongation factor aEF-1 beta; Promotes the exchange of GDP for GTP in EF-1-alpha [...]	Gain
Cluster526	50	COG1465	E	3-dehydroquinate synthase; Catalyzes the oxidative deamination and cyclization of 2-amino-3, [...]	Gain
Cluster75	93	COG2084	I	2-hydroxy-3-oxopropionate reductase	Gain
Cluster166	68	COG1977	H	UBA/THIF-type NAD/FAD binding protein	Gain
Cluster623	47	COG0512	EH	glutamine amidotransferase of anthranilate synthase	Gain
Cluster2342	6	COG2410	R	hypothetical protein	Gain
Cluster286	57	COG0436	E	class I/II aminotransferase	Gain
Cluster196	64	COG0209	F	ribonucleoside-diphosphate reductase, adenosylcobalamin-dependent; Provides the precursors n [...]	Gain
Cluster348	55	COG0020	I	undecaprenyl diphosphate synthase	Gain
Cluster366	55	COG0461	F	orotate phosphoribosyltransferase	Gain
Cluster263	59	COG0165	E	argininosuccinate lyase	Gain
Cluster1982	8	COG0318	IQ	AMP-dependent synthetase and ligase	Gain
Cluster1617	13	COG0531	E	amino acid permease-associated region	Gain
Cluster404	54	COG0093	J	ribosomal protein L14b/L23e; Binds to 23S rRNA. Forms part of two intersubunit bridges in th [...]	Gain
Cluster522	50	COG0822	O	NifU family SUF system FeS assembly protein	Gain
Cluster1889	9	COG0483	G	inositol-phosphate phosphatase	Gain
Cluster1068	34	/	/	/	Gain
Cluster47	105	COG1404	O	peptidase S8/S53 subtilisin kexin sedolisin	Gain
Cluster1462	18	COG0301	HJ	thiamine biosynthesis ATP pyrophosphatase-like protein	Gain
Cluster302	57	COG0130	J	pseudouridylate synthase subunit TruB	Gain
Cluster1475	17	COG0477	GEPR	proline/betaine transporter, putative	Gain
Cluster465	52	COG0710	E	3-dehydroquinate dehydratase, type I	Gain
Cluster3752	3	COG2152	G	glycosylase-like protein	Gain
Cluster4257	3	COG1266	O	protease	Gain
Cluster1881	9	COG1977	H	UBA/THIF-type NAD/FAD binding protein	Gain
Cluster1310	23	COG2051	J	ribosomal protein S27E	Gain
Cluster709	45	COG0066	E	3-isopropylmalate dehydratase, small subunit	Gain
Cluster2931	4	COG0437	C	4Fe-4S ferredoxin iron-sulfur binding domain-containing protein	Gain
Cluster1928	9	/	/	/	Gain
Cluster231	61	COG0673	R	oxidoreductase domain-containing protein	Gain
Cluster615	48	COG1635	H	ribulose-1,5-biphosphate synthetase	Gain
Cluster833	42	COG0007	H	uroporphyrin-III C-methyltransferase	Gain
Cluster121	81	COG0537	FGR	histidine triad (HIT) protein	Gain
Cluster326	56	COG0472	M	glycosyl transferase family protein	Gain
Cluster6467	2	COG0068	O	hydrogenase expression/formation regulatory protein	Gain
Cluster52	102	COG1032	R	radical SAM domain-containing protein	Gain
Cluster413	54	COG1759	F	5-formaminoimidazole-4-carboxamide-1-(beta)-D-ribofuranosyl 5'-monophosphate synthetase; Cat [...]	Gain
Cluster103	86	COG0010	E	Arginase	Gain
Cluster431	53	COG1311	L	DNA polymerase II small subunit	Gain
Cluster925	39	COG0598	P	Mg2 transporter protein CorA family protein	Gain
Cluster2402	6	COG0395	G	binding-protein-dependent transport systems inner membrane component; Part of a binding-prot [...]	Gain
Cluster2208	7	COG0309	O	hydrogenase expression/formation protein HypE	Gain
Cluster461	52	COG0778	C	cob(II)yrinic acid a,c-diamide reductase	Gain
Cluster870	41	NOG265995	/	hypothetical protein	Gain
Cluster1664	12	COG0474	P	magnesium-transporting P-type ATPase	Gain
Cluster426	53	COG1679	C	hypothetical protein	Gain
Cluster749	44	/	/	/	Gain
Cluster1798	10	NOG118662	S	hypothetical protein	Gain
Cluster468	52	COG1676	J	tRNA intron endonuclease	Gain
Cluster1876	9	NOG06484	R	hypothetical protein	Gain
Cluster511	51	COG0094	J	50S ribosomal protein L5P; This is 1 of the proteins that binds and probably mediates the at [...]	Gain
Cluster3	251	COG0604	CR	alcohol dehydrogenase	Gain
Cluster539	50	COG0090	J	50S ribosomal protein L2P; One of the primary rRNA binding proteins. Required for associatio [...]	Gain
Cluster2621	5	COG3794	C	blue (type1) copper domain-containing protein	Gain
Cluster1623	13	COG1013	C	pyruvate ferredoxin/flavodoxin oxidoreductase subunit beta	Gain
Cluster1573	14	COG1319	C	aldehyde dehydrogenase, middle subunit	Gain
Cluster1894	9	COG0362	G	6-phosphogluconate dehydrogenase	Gain
Cluster2564	5	COG0561	HR	SPP-like hydrolase; Catalyzes the dephosphorylation of 2-phosphoglycolate (By similarity)	Gain
Cluster3351	4	COG2055	C	L-sulfolactate dehydrogenase	Gain
Cluster1332	22	COG0330	O	band 7 protein	Gain
Cluster1695	12	COG0123	BQ	histone deacetylase superfamily protein	Gain
Cluster108	84	COG0580	G	major intrinsic protein	Gain
Cluster2555	5	COG0524	G	ribokinase-like domain-containing protein	Gain
Cluster1622	13	COG2423	E	alanine dehydrogenase	Gain
Cluster2551	5	COG1318	K	hypothetical protein	Gain
Cluster101	87	COG0110	R	acetyltransferase	Gain
Cluster1989	8	COG0438	M	glycosyl transferase, group 1	Gain
Cluster1110	32	COG0011	S	hypothetical protein	Gain
Cluster1416	19	COG0477	GEPR	proline/betaine transporter, putative	Gain
Cluster1129	31	COG1628	R	hypothetical protein	Gain
Cluster6033	2	COG0477	GEPR	proline/betaine transporter, putative	Gain
Cluster1750	11	COG1210	M	nucleotidyl transferase	Gain
Cluster621	48	COG1290	C	cytochrome b/b6 domain-containing protein	Gain
Cluster6059	2	NOG231040	S	hypothetical protein	Gain
Cluster169	68	COG0044	F	dihydropyrimidinase	Gain
Cluster2659	5	COG1894	C	NADH:ubiquinone oxidoreductase, NADH-binding 51 kD subunit	Gain
Cluster2414	6	COG1145	C	hypothetical protein	Gain
Cluster87	90	NOG112939	S	pyridoxamine 5'-phosphate oxidase-related FMN-binding	Gain
Cluster1087	33	COG0195	K	NusA family protein	Gain
Cluster2141	7	COG1176	E	annotation not avaliable	Gain
Cluster176	67	COG0552	U	signal recognition particle-docking protein FtsY	Gain
Cluster507	51	COG1695	K	PadR-like family transcriptional regulator	Gain
Cluster2156	7	COG0403	E	glycine dehydrogenase subunit 1; The glycine cleavage system catalyzes the degradation of gl [...]	Gain
Cluster563	49	COG0463	M	glycosyl transferase family protein	Gain
Cluster4265	3	NOG150611	S	ferredoxin	Gain
Cluster455	52	COG0109	HI	protoheme IX farnesyltransferase	Gain
Cluster498	51	COG0115	EH	branched-chain amino acid aminotransferase	Gain
Cluster157	70	COG0096	J	30S ribosomal protein S8P; One of the primary rRNA binding proteins, it binds directly to 16 [...]	Gain
Cluster141	75	COG0030	J	ribosomal RNA adenine methylase transferase	Gain
Cluster502	51	COG0012	J	translation-associated GTPase	Gain
Cluster669	46	COG2094	L	DNA-3-methyladenine glycosylase	Gain
Cluster353	55	COG0062	F	carbohydrate kinase, YjeF related protein	Gain
Cluster1518	16	COG2141	HR	luciferase family protein	Gain
Cluster6620	2	COG0045	C	succinate--CoA ligase (EC:6.2.1.5)	Gain
Cluster2114	8	COG1833	R	hypothetical protein	Gain
Cluster1035	35	COG1012	C	Aldehyde Dehydrogenase	Gain
Cluster321	56	COG1047	O	peptidylprolyl isomerase FKBP-type	Gain
Cluster908	39	NOG114159	S	hypothetical protein	Gain
Cluster1892	9	COG2129	R	Metallophosphoesterase, calcineurin superfamily	Gain
Cluster1933	9	NOG74939	A	hypothetical protein	Gain
Cluster229	61	COG0037	J	PP-loop domain-containing protein	Gain
Cluster1536	16	COG1181	MR	D-alanine--D-alanine ligase	Gain
Cluster63	96	COG0265	O	2-alkenal reductase	Gain
Cluster1784	10	COG1110	L	reverse gyrase; Modifies the topological state of DNA by introducing positive supercoils in [...]	Gain
Cluster4254	3	COG4113	R	hypothetical protein	Gain
Cluster570	49	COG2097	J	ribosomal protein L31e	Gain
Cluster2887	4	COG1475	D	stage 0 sporulation protein J	Gain
Cluster31	115	COG2511	J	glutamyl-tRNA(Gln) amidotransferase subunit E	Gain
Cluster2013	8	COG3382	R	hypothetical protein	Gain
Cluster3486	3	COG1178	P	AfuB; Part of a binding-protein-dependent transport system. Probably responsible for the tra [...]	Gain
Cluster551	50	COG1402	HQ	creatininase	Gain
Cluster276	58	COG1155	C	H+transporting two-sector ATPase alpha/beta subunit central region; Produces ATP from ADP in [...]	Gain
Cluster71	95	COG0526	O	thioredoxin	Gain
Cluster92	89	COG1841	J	50S ribosomal protein L30P	Gain
Cluster418	53	COG1491	R	hypothetical protein	Gain
Cluster2117	7	COG0035	F	uracil phosphoribosyltransferase	Gain
Cluster282	58	COG3794	C	blue (type1) copper domain-containing protein	Gain
Cluster571	49	COG0081	J	ribosomal protein L1	Gain
Cluster318	56	COG1997	J	hypothetical protein	Gain
Cluster601	48	COG2301	G	Citryl-CoA lyase	Gain
Cluster3058	4	/	/	/	Gain
Cluster474	52	COG1321	K	DtxR family iron dependent repressor	Gain
Cluster3347	4	COG0153	G	GHMP kinase	Gain
Cluster3475	3	COG0438	M	glycosyl transferase, group 1	Gain
Cluster124	80	COG0494	V	NUDIX hydrolase	Gain
Cluster444	53	COG2102	J	putative ATP binding protein	Gain
Cluster185	65	COG0078	E	ornithine carbamoyltransferase	Gain
Cluster2936	4	COG0095	H	biotin/lipoate A/B protein ligase	Gain
Cluster1677	12	COG2041	C	oxidoreductase molybdopterin binding protein	Gain
Cluster942	38	COG1936	F	hypothetical protein	Gain
Cluster3492	3	COG1070	G	carbohydrate kinase, FGGY	Gain
Cluster4025	3	COG1451	R	hypothetical protein	Gain
Cluster2331	6	COG2220	G	hypothetical protein	Gain
Cluster393	54	COG0456	J	ribosomal-protein-alanine acetyltransferase	Gain
Cluster2585	5	COG1053	C	succinate dehydrogenase or fumarate reductase, flavoprotein subunit	Gain
Cluster389	54	COG0182	E	aIF-2BI family translation initiation factor	Gain
Cluster2401	6	COG0070	E	glutamine amidotransferase class-II	Gain
Cluster42	107	COG0458	EF	carbamoyl-phosphate synthase large subunit	Gain
Cluster380	54	COG1095	K	DNA-directed RNA polymerase subunit E'	Gain
Cluster2591	5	COG2005	K	hypothetical protein	Gain
Cluster54	102	COG0451	M	NAD-dependent epimerase/dehydratase	Gain
Cluster1867	9	COG4888	K	hypothetical protein	Gain
Cluster2680	5	/	/	/	Gain
Cluster599	48	COG1236	J	beta-lactamase domain-containing protein	Gain
Cluster201	63	COG1250	I	3-hydroxybutyryl-CoA dehydrogenase	Gain
Cluster421	53	COG4046	S	hypothetical protein	Gain
Cluster28	120	COG0373	H	glutamyl-tRNA reductase	Gain
Cluster510	51	COG0001	H	glutamate-1-semialdehyde 2,1-aminomutase	Gain
Cluster534	50	COG2058	J	50S ribosomal protein L12P	Gain
Cluster542	50	/	/	/	Gain
Cluster1577	14	COG1254	C	acylphosphatase	Gain
Cluster6452	2	/	/	/	Gain
Cluster307	57	COG2219	L	DNA primase large subunit	Gain
Cluster6462	2	COG0491	R	Zn-dependent hydrolase	Gain
Cluster1986	8	COG1892	G	phosphoenolpyruvate carboxylase; Forms oxaloacetate, a four-carbon dicarboxylic acid source [...]	Gain
Cluster1471	17	COG1958	K	like-Sm ribonucleoprotein core	Gain
Cluster339	55	COG0520	E	cysteine desulfurase, SufS subfamily	Gain
Cluster370	55	COG0432	H	hypothetical protein	Gain
Cluster253	59	COG1024	I	enoyl-CoA hydratase/isomerase	Gain
Cluster558	49	COG1727	J	ribosomal protein L15	Gain
Cluster188	65	COG1690	J	hypothetical protein	Gain
Cluster81	91	COG1608	I	aspartate/glutamate/uridylate kinase	Gain
Cluster2914	4	COG3255	I	hypothetical protein	Gain
Cluster723	45	COG1915	S	LOR/SDH bifunctional protein	Gain
Cluster235	61	COG1681	N	flagellin-like protein; Flagellin is the subunit protein which polymerizes to form the filam [...]	Gain
Cluster606	48	COG1654	K	biotin--acetyl-CoA-carboxylase ligase	Gain
Cluster619	48	COG0600	P	binding-protein-dependent transporter inner membrane protein; Part of a binding-protein-depe [...]	Gain
Cluster362	55	COG0089	J	ribosomal protein L25/L23	Gain
Cluster2538	6	/	/	/	Gain
Cluster1735	11	COG0347	TE	nitrogen regulatory protein P-II	Gain
Cluster3416	3	COG0675	X	transposase, IS605 OrfB family	Gain
Cluster35	112	COG0004	P	ammonium transporter	Gain
Cluster2946	4	COG1213	I	glucose-1-phosphate cytidylyltransferase (RfbF)	Gain
Cluster2345	6	COG0842	V	ABC transporter	Gain
Cluster2319	6	COG0345	E	pyrroline-5-carboxylate reductase	Gain
Cluster1548	15	COG1836	S	hypothetical protein	Gain
Cluster4218	3	COG0444	EP	oligopeptide/dipeptide ABC transporter ATPase subunit	Gain
Cluster394	54	COG2019	F	adenylate kinase	Gain
Cluster369	55	COG1612	H	hypothetical protein	Gain
Cluster1873	9	COG0438	M	glycosyl transferase, group 1	Gain
Cluster243	60	COG0358	L	DNA primase	Gain
Cluster529	50	COG0391	HG	LPPG:FO 2-phospho-L-lactate transferase	Gain
Cluster4249	3	COG2026	V	RelE protein	Gain
Cluster162	69	COG1173	EP	binding-protein-dependent transporter inner membrane protein; Part of a binding-protein-depe [...]	Gain
Cluster674	46	COG0106	E	1-(5-phosphoribosyl)-5-((5- phosphoribosylamino)methylideneamino)imidazole-4- carboxamideisomerase	Gain
Cluster3052	4	NOG126017	R	hypothetical protein	Gain
Cluster1919	9	COG1063	ER	alcohol dehydrogenase	Gain
Cluster8	171	COG1131	V	ABC transporter related	Gain
Cluster3712	3	NOG132083	S	CRISPR-associated RAMP Csa5 family protein	Gain
Cluster3450	3	COG0683	E	ABC transporter, periplasmic binding protein, putative	Gain
Cluster16	148	COG1063	ER	alcohol dehydrogenase	Gain
Cluster1871	9	COG1940	KG	Rok family protein	Gain
Cluster2565	5	COG0668	M	hypothetical protein	Gain
Cluster2663	5	COG0596	HR	alpha/beta hydrolase fold	Gain
Cluster503	51	COG1102	F	cytidylate kinase	Gain
Cluster4258	3	/	/	/	Gain
Cluster6451	2	COG1073	T	hypothetical protein	Gain
Cluster247	60	COG1331	R	hypothetical protein	Gain
Cluster493	51	COG1019	H	cytidyltransferase-like protein	Gain
Cluster113	83	COG0028	EH	acetolactate synthase large subunit, biosynthetic type	Gain
Cluster322	56	COG0615	M	cytidyltransferase-like protein	Gain
Cluster398	54	COG1378	K	transcriptional regulator TrmB	Gain
Cluster441	53	COG2519	J	tRNA methyltransferase complex GCD14 subunit	Gain
Cluster435	53	COG0528	F	uridylate kinase, putative	Gain
Cluster294	57	COG2379	G	hydroxypyruvate reductase	Gain
Cluster330	56	COG0049	J	30S ribosomal protein S7P	Gain
Cluster341	55	COG0473	CE	isopropylmalate/isohomocitrate dehydrogenase	Gain
Cluster82	91	COG0532	J	translation initiation factor IF-2	Gain
Cluster24	126	COG4799	I	carboxyl transferase	Gain
Cluster3350	4	COG2452	X	resolvase related protein	Gain
Cluster2127	7	COG0496	L	stationary phase survival protein SurE; Nucleotidase that shows phosphatase activity on nucl [...]	Gain
Cluster1888	9	COG0601	EP	binding-protein-dependent transporter inner membrane protein; Part of a binding-protein-depe [...]	Gain
Cluster575	49	COG1104	E	cysteine desulfurase	Gain
Cluster1898	9	COG0500	QR	methyltransferase type 11	Gain
Cluster2014	8	COG0620	E	methionine synthase (B12-independent)	Gain
Cluster273	58	COG1697	L	DNA topoisomerase VI subunit A	Gain
Cluster2055	8	COG4113	R	hypothetical protein	Gain
Cluster1794	10	COG0382	H	UbiA prenyltransferase	Gain
Cluster2375	6	COG1006	P	membrane bound hydrogenase, MbhG subunit (MbhG)	Gain
Cluster2328	6	COG0778	C	cob(II)yrinic acid a,c-diamide reductase	Gain
Cluster1514	16	COG0509	E	glycine cleavage system H protein	Gain
Cluster693	46	COG0440	E	acetolactate synthase small subunit	Gain
Cluster376	54	COG0522	J	30S ribosomal protein S4; One of the primary rRNA binding proteins, it binds directly to 16S [...]	Gain
Cluster1774	10	COG0329	EM	dihydrodipicolinate synthetase	Gain
Cluster2405	6	COG0346	Q	hypothetical protein	Gain
Cluster626	47	NOG254953	/	hypothetical protein	Gain
Cluster30	115	COG0017	J	aspartyl-tRNA synthetase	Gain
Cluster4260	3	COG0680	C	hydrogenase maturation protease	Gain
Cluster2017	8	NOG117316	R	hypothetical protein	Gain
Cluster818	43	COG2151	O	hypothetical protein	Gain
Cluster1054	35	COG1989	NU	hypothetical protein	Gain
Cluster2	284	COG1405	K	transcription factor TFIIB cyclin-related	Gain
Cluster1917	9	COG1258	J	pseudouridylate synthase-like protein	Gain
Cluster403	54	COG0097	J	ribosomal protein L6	Gain
Cluster2140	7	COG0146	EQ	5-oxoprolinase (ATP-hydrolyzing)	Gain
Cluster1411	19	COG1812	H	S-adenosylmethionine synthetase	Gain
Cluster4571	2	COG0183	I	Propanoyl-CoA C-acyltransferase	Gain
Cluster1417	19	COG1209	M	glucose-1-phosphate thymidyltransferase	Gain
Cluster531	50	COG0074	C	CoA-binding domain-containing protein	Gain
Cluster1725	11	COG1708	R	DNA polymerase, beta domain protein region	Gain
Cluster545	50	COG2226	H	methyltransferase type 11	Gain
Cluster68	96	COG0023	J	translation initiation factor SUI1	Gain
Cluster2152	7	COG0438	M	glycosyl transferase, group 1	Gain
Cluster2410	6	COG1468	V	hypothetical protein	Gain
Cluster568	49	COG1931	R	hypothetical protein	Gain
Cluster350	55	COG0231	J	translation initiation factor eIF-5A; Functions by promoting the formation of the first pept [...]	Gain
Cluster2625	5	COG0553	KL	SNF2-related protein	Gain
Cluster458	52	COG1303	R	hypothetical protein; Specifically catalyzes the AdoMet-dependent 2'-O-ribose methylation of [...]	Gain
Cluster356	55	COG1980	G	hypothetical protein	Gain
Cluster190	65	COG0112	E	serine hydroxymethyltransferase; Interconversion of serine and glycine (By similarity)	Gain
Cluster367	55	COG2141	HR	luciferase family protein	Gain
Cluster259	59	COG0006	E	peptidase M24	Gain
Cluster666	46	COG1394	C	V-type ATPase, D subunit	Gain
Cluster2356	6	COG1853	C	putative oxidoreductase	Gain
Cluster552	50	COG1759	F	5-formaminoimidazole-4-carboxamide-1-(beta)-D-ribofuranosyl 5'-monophosphate synthetase; Cat [...]	Gain
Cluster127	79	NOG118593	S	hypothetical protein	Gain
Cluster1780	10	COG0116	J	putative RNA methylase	Gain
Cluster88	89	COG0365	I	acetate--CoA ligase	Gain
Cluster1088	33	COG0438	M	glycosyl transferase, group 1	Gain
Cluster456	52	NOG136879	M	RNA polymerase Rpb4	Gain
Cluster595	48	COG1371	R	hypothetical protein	Gain
Cluster58	99	COG1146	F	4Fe-4S ferredoxin iron-sulfur binding domain-containing protein	Gain
Cluster470	52	COG0256	J	50S ribosomal protein L18P	Gain
Cluster1783	10	COG2606	J	putative YbaK / prolyl-tRNA synthetases associated domain	Gain
Cluster1537	16	COG0559	E	inner-membrane translocator	Gain
Cluster546	50	COG1797	H	cobyrinic acid a,c-diamide synthase	Gain
Cluster1731	11	COG0640	K	hypothetical protein	Gain
Cluster861	41	COG2968	S	hypothetical protein	Gain
Cluster109	84	COG0605	P	superoxide dismutase; Destroys radicals which are normally produced within the cells and whi [...]	Gain
Cluster2313	7	COG0205	G	6-phosphofructokinase	Gain
Cluster3108	4	COG0417	L	DNA polymerase I	Gain
Cluster74	93	COG1529	C	aldehyde dehydrogenase, large subunit	Gain
Cluster3032	4	NOG73176	S	hydrogenase maturation protease	Gain
Cluster2012	8	COG0404	E	glycine cleavage system aminomethyltransferase T; The glycine cleavage system catalyzes the [...]	Gain
Cluster1275	25	COG2820	F	Uridine phosphorylase (udp)	Gain
Cluster390	54	COG0072	J	phenylalanyl-tRNA synthetase subunit beta	Gain
Cluster3596	3	COG1753	V	hypothetical protein	Gain
Cluster682	46	COG2897	P	rhodanese-like protein	Gain
Cluster1513	16	COG1994	O	peptidase M50	Gain
Cluster275	58	COG1522	K	AsnC family transcriptional regulator	Gain
Cluster547	50	COG0214	H	pyridoxal biosynthesis lyase PdxS	Gain
Cluster1646	13	COG1545	R	hypothetical protein	Gain
Cluster270	58	COG0689	J	exosome complex exonuclease 1; Probably involved in the 3'->5' degradation of a variety of R [...]	Gain
Cluster1618	13	COG1208	JM	nucleotidyl transferase	Gain
Cluster83	91	COG2133	G	glucose sorbosone dehydrogenase	Gain
Cluster1777	10	COG3425	I	hydroxymethylglutaryl-CoA synthase	Gain
Cluster519	50	NOG234181	/	hypothetical protein	Gain
Cluster701	45	COG0287	E	prephenate dehydrogenase	Gain
Cluster246	60	COG0086	K	DNA-directed RNA polymerase subunit A'	Gain
Cluster567	49	COG0731	J	tRNA-modifying enzyme	Gain
Cluster482	51	COG1646	I	geranylgeranylglyceryl phosphate synthase-like protein; Prenyltransferase that catalyzes the [...]	Gain
Cluster1681	12	COG3189	S	hypothetical protein	Gain
Cluster1920	9	COG4113	R	hypothetical protein	Gain
Cluster1441	18	COG2220	G	hypothetical protein	Gain
Cluster602	48	/	/	/	Gain
Cluster1574	14	NOG134241	R	restriction endonuclease	Gain
Cluster1392	20	COG0247	C	Fe-S oxidoreductase	Gain
Cluster874	41	COG0573	P	phosphate ABC transporter inner membrane subunit PstC; Part of a binding-protein-dependent t [...]	Gain
Cluster3028	4	NOG125003	S	hypothetical protein	Gain
Cluster6464	2	COG3534	G	Alpha-L-arabinofuranosidase	Gain
Cluster374	54	COG2025	C	electron transfer flavoprotein alpha subunit	Gain
Cluster432	53	COG2036	B	transcription factor CBF/NF-Y/histone domain-containing protein	Gain
Cluster961	38	NOG12398	/	hypothetical protein	Gain
Cluster637	47	COG0084	N	TatD-related deoxyribonuclease	Gain
Cluster2366	6	COG1829	H	GHMP kinase	Gain
Cluster22	129	NOG243576	/	adenylate/guanylate cyclase with integral membrane sensor	Gain
Cluster427	53	COG0436	E	class I/II aminotransferase	Gain
Cluster2799	5	COG0370	P	ferrous iron transport protein B	Gain
Cluster110	84	COG1758	K	RNA polymerase Rpb6	Gain
Cluster291	57	COG0371	C	3-dehydroquinate synthase; Catalyzes the NAD(P)H-dependent reduction of dihydroxyacetonephos [...]	Gain
Cluster1586	14	COG1767	H	triphosphoribosyl-dephospho-CoA protein	Gain
Cluster781	43	COG1355	R	hypothetical protein	Gain
Cluster280	58	COG0061	F	ATP-NAD/AcoX kinase	Gain
Cluster656	46	COG2217	P	heavy metal translocating P-type ATPase	Gain
Cluster1278	25	NOG263530	/	blue (type1) copper domain-containing protein	Gain
Cluster285	57	COG0644	C	flavoprotein	Gain
Cluster4961	2	NOG135959	Z	hypothetical protein	Gain
Cluster182	66	COG1733	K	hypothetical protein	Gain
Cluster1996	8	/	/	/	Gain
Cluster1880	9	COG0624	E	peptidase M20	Gain
Cluster386	54	COG0149	G	triosephosphate isomerase	Gain
Cluster266	59	COG1287	O	dolichyl-diphosphooligosaccharide--protein glycotransferase	Gain
Cluster257	59	COG1156	C	V-type ATP synthase subunit B; Produces ATP from ADP in the presence of a proton gradient ac [...]	Gain
Cluster1667	12	COG1335	HR	isochorismatase hydrolase	Gain
Cluster1231	27	COG2080	C	(2Fe-2S)-binding domain protein	Gain
Cluster2007	8	COG1454	C	iron-containing alcohol dehydrogenase	Gain
Cluster4730	2	COG1943	X	IS element ISDka2 orfA	Gain
Cluster412	54	COG3959	G	ribulose-phosphate 3-epimerase	Gain
Cluster99	87	COG0413	H	3-methyl-2-oxobutanoate hydroxymethyltransferase; Catalyzes the reversible reaction in which [...]	Gain
Cluster2850	5	COG0298	O	hydrogenase assembly chaperone HypC/HupF	Gain
Cluster1178	29	COG0639	T	metallophosphoesterase	Gain
Cluster2318	6	COG3371	S	hypothetical protein	Gain
Cluster1547	15	COG1813	J	XRE family transcriptional regulator	Gain
Cluster1789	10	COG2129	R	Metallophosphoesterase, calcineurin superfamily	Gain
Cluster1415	19	COG0521	H	bifunctional molybdenum cofactor biosynthesis protein MoaC/MogA; Together with moaA, is invo [...]	Gain
Cluster2641	5	NOG09528	O	hypothetical protein	Gain
Cluster269	58	COG2125	J	ribosomal protein S6e	Gain
Cluster598	48	COG0163	H	3-octaprenyl-4-hydroxybenzoate carboxy-lyase	Gain
Cluster1041	35	COG0530	P	hypothetical protein	Gain
Cluster2150	7	COG0522	J	30S ribosomal protein S4; One of the primary rRNA binding proteins, it binds directly to 16S [...]	Gain
Cluster4264	3	COG2309	E	leucyl aminopeptidase (aminopeptidase T)	Gain
Cluster262	59	COG0137	E	argininosuccinate synthase	Gain
Cluster152	72	COG0704	P	phosphate uptake regulator, PhoU	Gain
Cluster2142	7	COG0842	V	ABC transporter	Gain
Cluster2155	7	NOG240565	/	hypothetical protein	Gain
Cluster1671	12	COG1048	C	aconitate hydratase	Gain
Cluster221	62	COG0517	T	signal transduction protein	Gain
Cluster303	57	COG0113	H	delta-aminolevulinic acid dehydratase	Gain
Cluster187	65	COG0527	E	aspartate kinase	Gain
Cluster3024	4	/	/	/	Gain
Cluster475	52	NOG237162	/	hypothetical protein	Gain
Cluster2333	6	COG1405	K	transcription factor TFIIB cyclin-related	Gain
Cluster487	51	COG1990	J	peptidyl-tRNA hydrolase	Gain
Cluster501	51	COG0024	J	methionine aminopeptidase; Removes the amino-terminal methionine from nascent proteins (By s [...]	Gain
Cluster1066	34	COG3221	P	hypothetical protein	Gain
Cluster909	39	COG0066	E	3-isopropylmalate dehydratase, small subunit	Gain
Cluster378	54	COG0079	E	class I/II aminotransferase	Gain
Cluster559	49	COG1171	E	threonine dehydratase	Gain
Cluster490	51	COG1958	K	like-Sm ribonucleoprotein core	Gain
Cluster462	52	COG0172	J	seryl-tRNA synthetase; Catalyzes the attachment of serine to tRNA(Ser). Is also able to amin [...]	Gain
Cluster138	76	COG0480	J	elongation factor EF-2	Gain
Cluster3773	3	COG4294	L	putative UV damage endonuclease	Gain
Cluster2417	6	COG1177	E	PotC2; Part of a binding-protein-dependent transport system. Probably responsible for the tr [...]	Gain
Cluster1171	30	COG3639	P	transport protein, putative; Part of a binding-protein-dependent transport system. Probably [...]	Gain
Cluster495	51	COG0052	J	30S ribosomal protein S2	Gain
Cluster924	39	COG0713	C	NADH-ubiquinone oxidoreductase chain 4L	Gain
Cluster208	63	COG0444	EP	oligopeptide/dipeptide ABC transporter ATPase subunit	Gain
Cluster317	56	NOG131299	S	prefoldin subunit beta	Gain
Cluster64	96	COG1308	K	ubiquitin-associated domain-containing protein	Gain
Cluster876	41	COG2266	H	5-deoxyadenosylcobinamide phosphate nucleotidyltransferase	Gain
Cluster344	55	COG1830	G	fructose-bisphosphate aldolase	Gain
Cluster3431	3	COG0535	R	Radical SAM domain protein	Gain
Cluster1676	12	COG1139	C	protein of unknown function DUF162	Gain
Cluster1875	9	COG1175	G	trehalose/maltose transport inner membrane protein; Part of a binding-protein-dependent tran [...]	Gain
Cluster4124	3	/	/	/	Gain
Cluster1790	10	NOG11570	S	hypothetical protein	Gain
Cluster1289	25	COG3845	R	ABC transporter related	Gain
Cluster2561	5	COG1986	FV	NTPase	Gain
Cluster2542	6	COG1238	S	membrane protein-like protein	Gain
Cluster1229	27	COG0675	X	transposase, IS605 OrfB family	Gain
Cluster714	45	NOG265907	/	hypothetical protein	Gain
Cluster706	45	COG1899	OJ	putative deoxyhypusine synthase	Gain
Cluster469	52	COG0494	V	NUDIX hydrolase	Gain
Cluster57	99	COG1136	M	ABC transporter related	Gain
Cluster1354	22	NOG73120	S	kelch repeat-containing protein	Gain
Cluster6455	2	COG1848	R	hypothetical protein	Gain
Cluster930	39	COG0041	F	phosphoribosylaminoimidazole carboxylase, catalytic subunit	Gain
Cluster1630	13	COG1960	I	acyl-CoA dehydrogenase domain protein	Gain
Cluster2829	5	COG0463	M	glycosyl transferase family protein	Gain
Cluster796	43	COG1701	H	hypothetical protein	Gain
Cluster14	154	COG0189	HJ	lysine biosynthesis enzyme LysX	Gain
Cluster2552	5	COG0417	L	DNA polymerase I	Gain
Cluster3352	4	COG1751	S	hypothetical protein	Gain
Cluster252	59	COG0410	E	ABC transporter related	Gain
Cluster406	54	COG1111	L	DEAD/DEAH box helicase domain-containing protein	Gain
Cluster1621	13	/	/	/	Gain
Cluster2556	5	COG0644	C	flavoprotein	Gain
Cluster90	89	COG0120	G	ribose 5-phosphate isomerase	Gain
Cluster794	43	COG2897	P	rhodanese-like protein	Gain
Cluster216	62	COG0133	E	tryptophan synthase subunit beta	Gain
Cluster1196	29	COG4122	R	O-methyltransferase family protein	Gain
Cluster377	54	COG0051	J	ribosomal protein S10; Involved in the binding of tRNA to the ribosomes (By similarity)	Gain
Cluster236	60	COG1855	R	ATPase	Gain
Cluster1470	17	COG1819	G	hypothetical protein	Gain
Cluster308	57	COG0608	L	phosphoesterase DHHA1	Gain
Cluster69	96	COG1310	O	Mov34/MPN/PAD-1 family protein	Gain
Cluster6058	2	COG3676	X	ISH4-type transposase	Gain
Cluster515	51	COG3635	G	phosphoglycerate mutase	Gain
Cluster242	60	COG0651	CP	hydrogenase, membrane subunit 1-like protein (EchA-like)	Gain
Cluster1253	26	COG1415	S	hypothetical protein	Gain
Cluster2016	8	/	/	/	Gain
Cluster2120	7	COG0446	I	FAD-dependent pyridine nucleotide-disulphide oxidoreductase	Gain
Cluster256	59	COG1782	R	beta-lactamase domain-containing protein	Gain
Cluster1923	9	COG1857	V	hypothetical protein	Gain
Cluster852	41	COG1878	E	cyclase family protein	Gain
Cluster1797	10	COG0145	EQ	Hydantoinase/oxoprolinase	Gain
Cluster466	52	COG0012	J	translation-associated GTPase	Gain
Cluster191	65	COG0463	M	glycosyl transferase family protein	Gain
Cluster4255	3	COG0524	G	ribokinase-like domain-containing protein	Gain
Cluster3410	3	COG1146	F	4Fe-4S ferredoxin iron-sulfur binding domain-containing protein	Gain
Cluster2230	7	/	/	/	Gain
Cluster363	55	COG1100	R	GTPase	Gain
Cluster2045	8	KOG4059	S	gamma-glutamyl cyclotransferase Gene; Catalyzes the formation of 5-oxoproline from gamma- gl [...]	Gain
Cluster2900	4	COG0426	C	Flavoprotein, putative	Gain
Cluster665	46	COG1254	C	acylphosphatase	Gain
Cluster1992	8	COG0274	F	deoxyribose-phosphate aldolase	Gain
Cluster1752	11	NOG12934	T	hypothetical protein	Gain
Cluster1550	15	COG0693	R	intracellular protease 1 (Intracellular protease I)	Gain
Cluster1988	8	COG0417	L	DNA polymerase I	Gain
Cluster347	55	COG2237	S	hypothetical protein	Gain
Cluster1734	11	COG1215	N	glycosyl transferase family protein	Gain
Cluster1297	24	COG1522	K	AsnC family transcriptional regulator	Gain
Cluster298	57	COG0372	C	2-methylcitrate synthase/citrate synthase II	Gain
Cluster1936	9	COG4343	V	hypothetical protein	Gain
Cluster2953	4	COG3272	S	hypothetical protein	Gain
Cluster6450	2	COG5257	J	translation initiation factor IF-2 subunit gamma	Gain
Cluster114	83	COG0492	O	glucose-inhibited division protein A	Gain
Cluster401	54	COG0201	U	preprotein translocase subunit SecY; Involved in protein export (By similarity)	Gain
Cluster281	58	COG1615	S	hypothetical protein	Gain
Cluster2332	6	COG5258	R	GTP-binding protein	Gain
Cluster634	47	COG0425	O	SirA family protein	Gain
Cluster1685	12	COG0598	P	Mg2 transporter protein CorA family protein	Gain
Cluster94	88	COG1085	G	galactose-1-phosphate uridylyltransferase	Gain
Cluster916	39	COG1390	C	H+transporting two-sector ATPase E subunit	Gain
Cluster1235	27	COG0281	C	NAD-dependent malic enzyme	Gain
Cluster2673	5	COG2246	I	glycosyl transferase family protein	Gain
Cluster6468	2	COG3259	C	nickel-dependent hydrogenase large subunit	Gain
Cluster1718	11	COG0314	H	molybdenum cofactor biosynthesis protein D/E	Gain
Cluster123	81	COG1430	S	hypothetical protein	Gain
Cluster23	129	COG2101	K	2-alkenal reductase; General factor that plays a role in the activation of archaeal genes tr [...]	Gain
Cluster3345	4	NOG85961	S	hypothetical protein	Gain
Cluster338	55	COG5256	J	elongation factor 1-alpha; This protein promotes the GTP-dependent binding of aminoacyl-tRNA [...]	Gain
Cluster895	40	COG3945	R	hemerythrin HHE cation binding domain-containing protein	Gain
Cluster436	53	COG0842	V	ABC transporter	Gain
Cluster1578	14	COG2896	H	molybdenum cofactor biosynthesis protein A; Together with moaC, is involved in the conversio [...]	Gain
Cluster381	54	COG1009	CP	proton-translocating NADH-quinone oxidoreductase, chain L	Gain
Cluster51	103	COG2053	J	30S ribosomal protein S28e	Gain
Cluster3389	3	COG0554	C	glycerol kinase	Gain
Cluster1885	9	COG0017	J	aspartyl-tRNA synthetase	Gain
Cluster2652	5	COG1708	R	DNA polymerase, beta domain protein region	Gain
Cluster2921	4	/	/	/	Gain
Cluster41	108	COG1384	J	lysyl-tRNA synthetase	Gain
Cluster1732	11	COG0478	T	protein of unknown function RIO1	Gain
Cluster2118	7	COG2068	H	molybdopterin molybdochelatase / molybdenum cofactor cytidylyltransferase	Gain
Cluster225	61	COG0009	J	putative translation factor	Gain
Cluster45	105	COG3569	L	2-alkenal reductase	Gain
Cluster2363	6	/	/	/	Gain
Cluster272	58	COG5257	J	translation initiation factor IF-2 subunit gamma	Gain
Cluster2212	7	COG1637	L	hypothetical protein	Gain
Cluster340	55	COG0141	E	histidinol dehydrogenase; Catalyzes the sequential NAD-dependent oxidations of L- histidinol [...]	Gain
Cluster2909	4	NOG231865	/	methyltransferase type 11	Gain
Cluster1000	36	COG0484	O	chaperone protein DnaJ; Participates actively in the response to hyperosmotic and heat shock [...]	Gain
Cluster402	54	COG2147	J	50S ribosomal protein L19e	Gain
Cluster1414	19	COG0303	H	molybdenum cofactor biosynthesis protein	Gain
Cluster3510	3	COG2828	C	hypothetical protein	Gain
Cluster132	77	COG2139	J	ribosomal protein L21e	Gain
Cluster499	51	COG0164	L	ribonuclease HII; Endonuclease that specifically degrades the RNA of RNA- DNA hybrids (By si [...]	Gain
Cluster2884	4	NOG09908	/	hypothetical protein	Gain
Cluster304	57	COG0087	J	50S ribosomal protein L3P; One of the primary rRNA binding proteins, it binds directly near [...]	Gain
Cluster2160	7	COG0365	I	acetate--CoA ligase	Gain
Cluster1916	9	COG1055	P	citrate transporter	Gain
Cluster761	44	COG1920	H	hypothetical protein	Gain
Cluster1293	24	COG0388	R	Nitrilase/cyanide hydratase and apolipoprotein N-acyltransferase	Gain
Cluster1721	11	COG1975	O	hypothetical protein	Gain
Cluster1627	13	COG0619	H	cobalt transport protein	Gain
Cluster357	55	COG1899	OJ	putative deoxyhypusine synthase	Gain
Cluster2217	7	NOG14311	/	hypothetical protein	Gain
Cluster2645	5	NOG259726	/	hypothetical protein	Gain
Cluster399	54	COG1339	H	hypothetical protein	Gain
Cluster2346	6	COG1208	JM	nucleotidyl transferase	Gain
Cluster2444	6	COG4732	S	ThiW protein	Gain
Cluster554	50	NOG289570	/	hypothetical protein	Gain
Cluster3348	4	COG3371	S	hypothetical protein	Gain
Cluster4263	3	COG0839	C	NADH-ubiquinone/plastoquinone oxidoreductase chain 6	Gain
Cluster170	68	COG4608	E	oligopeptide/dipeptide ABC transporter ATPase subunit	Gain
Cluster506	51	COG1756	J	ribosome biogenesis protein	Gain
Cluster358	55	COG1180	O	radical SAM domain-containing protein	Gain
Cluster2151	7	COG2412	S	hypothetical protein	Gain
Cluster1330	22	COG1014	C	pyruvate flavodoxin/ferredoxin oxidoreductase domain-containing protein	Gain
Cluster1870	9	COG0517	T	signal transduction protein	Gain
Cluster2143	7	COG1469	H	GTP cyclohydrolase; Converts GTP to 7,8-dihydro-D-neopterin 2',3'-cyclic phosphate, the firs [...]	Gain
Cluster2008	8	COG0805	U	Sec-independent protein translocase, TatC subunit	Gain
Cluster6459	2	NOG245281	/	DNA polymerase beta subunit	Gain
Cluster4259	3	COG1592	C	Rubrerythrin	Gain
Cluster224	61	COG1474	L	cell division control protein 6 family protein	Gain
Cluster325	56	COG0002	E	N-acetyl-gamma-glutamyl-phosphate reductase; Involved in both the arginine and lysine biosyn [...]	Gain
Cluster2137	7	COG1449	G	Alpha-amylase	Gain
Cluster6621	2	COG1192	N	ParA family ATPase	Gain
Cluster184	65	COG1204	L	DEAD/DEAH box helicase domain-containing protein	Gain
Cluster104	86	COG1478	H	F420-dependent oxidoreductase, putative	Gain
Cluster705	45	COG0446	I	FAD-dependent pyridine nucleotide-disulphide oxidoreductase	Gain
Cluster3401	3	COG0626	E	cystathionine gamma-synthase	Gain
Cluster2130	7	COG2522	R	hypothetical protein	Gain
Cluster1626	13	COG0277	C	FAD linked oxidase domain-containing protein	Gain
Cluster2413	6	COG0375	R	hydrogenase expression/formation protein (maturation factor); Probably plays a role in an hy [...]	Gain
Cluster4250	3	COG1143	C	4Fe-4S ferredoxin iron-sulfur binding domain-containing protein	Gain
Cluster810	43	NOG275244	/	phosphoribosylformylglycinamidine synthase PurS	Gain
Cluster2856	5	COG0172	J	seryl-tRNA synthetase; Catalyzes the attachment of serine to tRNA(Ser). Is also able to amin [...]	Gain
Cluster2001	8	COG1321	K	DtxR family iron dependent repressor	Gain
Cluster607	48	COG0293	J	ribosomal RNA methyltransferase RrmJ/FtsJ; Specifically methylates the uridine in position 2 [...]	Gain
Cluster486	51	COG1698	S	hypothetical protein	Gain
Cluster6461	2	NOG85353	S	4Fe-4S ferredoxin iron-sulfur binding domain protein	Gain
Cluster2913	4	COG0531	E	amino acid permease-associated region	Gain
Cluster535	50	COG1634	S	hypothetical protein	Gain
Cluster5	210	COG0517	T	signal transduction protein	Gain
Cluster2579	5	COG0321	H	lipoate-protein ligase B	Gain
Cluster1985	8	COG2820	F	Uridine phosphorylase (udp)	Gain
Cluster425	53	COG1236	J	beta-lactamase domain-containing protein	Gain
Cluster471	52	COG1717	J	ribosomal protein L32e	Gain
Cluster204	63	COG0638	O	proteasome endopeptidase complex	Gain
Cluster1307	24	COG4177	E	ABC-type branched-chain amino acid transport system, permease component	Gain
Cluster1224	28	COG0683	E	ABC transporter, periplasmic binding protein, putative	Gain
Cluster119	82	COG1121	P	ABC transporter related	Gain
Cluster494	51	COG0258	L	flap endonuclease-1; Endonuclease that cleaves the 5'-overhanging flap structure that is gen [...]	Gain
Cluster1868	9	COG0074	C	CoA-binding domain-containing protein	Gain
Cluster2320	6	COG1052	CHR	glyoxylate reductase	Gain
Cluster1634	13	COG1708	R	DNA polymerase, beta domain protein region	Gain
Cluster1823	10	COG1744	M	basic membrane lipoprotein	Gain
Cluster70	95	COG0470	L	replication factor C	Gain
Cluster884	40	COG0350	L	methylated-DNA--protein-cysteine methyltransferase	Gain
Cluster2057	8	COG1408	R	metallophosphoesterase	Gain
Gene gain and loss events at node 9 (Gain: 266).
Gene family	No. of genes	COG / NOG / KOG	COG category	Putative function	Gain or Loss
Cluster3398	3	COG1011	H	haloacid dehalogenase-like hydrolase	Gain
Cluster747	44	/	/	/	Gain
Cluster2456	6	COG1994	O	peptidase M50	Gain
Cluster1037	35	COG1826	U	hypothetical protein	Gain
Cluster636	47	COG3253	P	chlorite dismutase	Gain
Cluster2434	6	COG1914	P	natural resistance-associated macrophage protein	Gain
Cluster5243	2	NOG129642	S	hypothetical protein	Gain
Cluster660	46	COG0079	E	class I/II aminotransferase	Gain
Cluster537	50	COG1478	H	F420-dependent oxidoreductase, putative	Gain
Cluster819	42	COG1945	E	arginine decarboxylase (EC:4.1.1.19)	Gain
Cluster1804	10	COG0053	P	cation diffusion facilitator family transporter	Gain
Cluster2566	5	/	/	/	Gain
Cluster2134	7	COG0213	F	thymidine phosphorylase	Gain
Cluster2349	6	/	/	/	Gain
Cluster565	49	COG2109	H	cob(I)alamin adenosyltransferase	Gain
Cluster116	83	/	/	/	Gain
Cluster3344	4	/	/	/	Gain
Cluster1779	10	/	/	/	Gain
Cluster5267	2	COG1386	K	chromosome segregation and condensation protein ScpB	Gain
Cluster671	46	COG1711	L	hypothetical protein	Gain
Cluster135	77	NOG270722	/	glyoxalase/bleomycin resistance protein/dioxygenase	Gain
Cluster2889	4	COG0438	M	glycosyl transferase, group 1	Gain
Cluster903	39	COG0531	E	amino acid permease-associated region	Gain
Cluster2369	6	COG0003	P	putative anion transporting ATPase	Gain
Cluster948	38	COG1940	KG	Rok family protein	Gain
Cluster2323	6	COG1208	JM	nucleotidyl transferase	Gain
Cluster395	54	/	/	/	Gain
Cluster1256	26	COG3576	R	pyridoxamine 5'-phosphate oxidase-related FMN-binding	Gain
Cluster192	65	COG3432	K	hypothetical protein	Gain
Cluster608	48	COG1866	C	phosphoenolpyruvate carboxykinase	Gain
Cluster592	48	COG1599	L	nucleic acid binding OB-fold tRNA/helicase-type	Gain
Cluster713	45	NOG15270	S	hypothetical protein	Gain
Cluster1179	29	COG0839	C	NADH-ubiquinone/plastoquinone oxidoreductase chain 6	Gain
Cluster445	53	COG0192	H	S-adenosylmethionine synthetase; Catalyzes the formation of S-adenosylmethionine from methio [...]	Gain
Cluster1754	11	COG0463	M	glycosyl transferase family protein	Gain
Cluster853	41	COG0308	E	peptidase M1 membrane alanine aminopeptidase	Gain
Cluster150	72	COG0644	C	flavoprotein	Gain
Cluster2121	7	/	/	/	Gain
Cluster4605	2	NOG275966	/	PilT protein domain protein	Gain
Cluster3515	3	COG1002	V	hypothetical protein	Gain
Cluster4110	3	COG1475	D	stage 0 sporulation protein J	Gain
Cluster1477	17	COG3451	U	Type IV secretory pathway VirB4 components-like protein	Gain
Cluster115	83	COG1258	J	pseudouridylate synthase-like protein	Gain
Cluster1991	8	COG0620	E	methionine synthase (B12-independent)	Gain
Cluster740	44	COG2412	S	hypothetical protein	Gain
Cluster1800	10	COG4934	O	peptidase S8/S53 subtilisin kexin sedolisin	Gain
Cluster1228	28	COG4880	R	copper amine oxidase-like protein	Gain
Cluster95	88	COG0784	T	hypothetical protein	Gain
Cluster2138	7	COG1407	R	metallophosphoesterase	Gain
Cluster2148	7	/	/	/	Gain
Cluster3464	3	COG0438	M	glycosyl transferase, group 1	Gain
Cluster1719	11	COG0183	I	Propanoyl-CoA C-acyltransferase	Gain
Cluster4487	2	/	/	/	Gain
Cluster2125	7	COG3642	J	Mn2+-dependent serine/threonine protein kinase	Gain
Cluster3440	3	COG0289	E	dihydrodipicolinate reductase	Gain
Cluster1001	36	COG0517	T	signal transduction protein	Gain
Cluster543	50	NOG114794	S	sec-independent translocation protein MttA/Hcf106	Gain
Cluster2926	4	NOG122953	R	hypothetical protein	Gain
Cluster158	70	COG0675	X	transposase, IS605 OrfB family	Gain
Cluster5465	2	COG0756	FV	deoxyuridine 5'triphosphate nucleotidohydrolase; This enzyme is involved in nucleotide metab [...]	Gain
Cluster2364	6	NOG28500	/	hypothetical protein	Gain
Cluster4430	2	COG2431	S	hypothetical protein	Gain
Cluster3477	3	COG0463	M	glycosyl transferase family protein	Gain
Cluster832	42	COG0125	F	thymidylate kinase; Phosphorylation of dTMP to form dTDP in both de novo and salvage pathway [...]	Gain
Cluster1232	27	COG0506	E	Proline dehydrogenase	Gain
Cluster1675	12	COG3511	M	membrane associated phosphoesterase	Gain
Cluster26	125	COG0518	F	class I glutamine amidotransferase	Gain
Cluster1012	36	COG1938	R	hypothetical protein	Gain
Cluster822	42	COG0482	J	tRNA (5-methylaminomethyl-2-thiouridylate)-methyltransferase	Gain
Cluster2876	4	COG1163	J	small GTP-binding protein	Gain
Cluster122	81	COG2512	S	hypothetical protein	Gain
Cluster2571	5	COG0671	I	phosphoesterase PA-phosphatase related	Gain
Cluster2574	5	COG1436	C	V-type ATP synthase subunit F; Produces ATP from ADP in the presence of a proton gradient ac [...]	Gain
Cluster2357	6	/	/	/	Gain
Cluster1473	17	COG3385	X	transposase IS4 family protein	Gain
Cluster2682	5	COG0420	L	metallophosphoesterase	Gain
Cluster255	59	COG1205	L	DEAD/DEAH box helicase domain-containing protein	Gain
Cluster3418	3	COG3858	D	polysaccharide deacetylase/glycosyl transferase, group 2 family protein	Gain
Cluster2144	7	COG1787	V	restriction endonuclease	Gain
Cluster658	46	COG2090	S	hypothetical protein	Gain
Cluster6038	2	COG2866	M	peptidase M28	Gain
Cluster679	46	COG2178	R	translin family protein	Gain
Cluster2341	6	COG0730	S	permease	Gain
Cluster765	44	/	/	/	Gain
Cluster830	42	COG0513	L	DEAD/DEAH box helicase domain-containing protein	Gain
Cluster947	38	NOG08160	U	hypothetical protein	Gain
Cluster716	45	COG0047	F	phosphoribosylformylglycinamidine synthase I	Gain
Cluster4242	3	COG4743	S	hypothetical protein	Gain
Cluster1866	9	COG0591	E	metabolite permease, putative	Gain
Cluster1292	24	COG3316	X	transposase, IS240	Gain
Cluster76	93	COG0457	R	TPR repeat-containing protein	Gain
Cluster2149	7	NOG118477	S	hypothetical protein	Gain
Cluster630	47	COG1492	H	cobyrinic acid ac-diamide synthase	Gain
Cluster911	39	NOG129618	S	hypothetical protein	Gain
Cluster746	44	COG0122	L	HhH-GPD family protein	Gain
Cluster739	44	COG0503	F	adenine phosphoribosyltransferase; Catalyzes a salvage reaction resulting in the formation o [...]	Gain
Cluster5459	2	COG1902	C	NADH:flavin oxidoreductase	Gain
Cluster1891	9	COG1269	C	V-type ATPase 116 kDa subunit	Gain
Cluster663	46	COG1736	J	diphthamide biosynthesis protein	Gain
Cluster4549	2	COG4870	O	putative C1A family peptidase	Gain
Cluster2358	6	COG1796	L	DNA-directed DNA polymerase	Gain
Cluster528	50	COG1293	J	hypothetical protein	Gain
Cluster1519	16	COG2064	W	type II secretion system protein	Gain
Cluster2582	5	COG0500	QR	methyltransferase type 11	Gain
Cluster4435	2	COG0708	L	exodeoxyribonuclease III Xth	Gain
Cluster2589	5	/	/	/	Gain
Cluster1993	8	COG2141	HR	luciferase family protein	Gain
Cluster783	43	COG1310	O	Mov34/MPN/PAD-1 family protein	Gain
Cluster541	50	COG4911	S	hypothetical protein	Gain
Cluster681	46	COG0225	O	peptide methionine sulfoxide reductase	Gain
Cluster1874	9	/	/	/	Gain
Cluster588	49	COG0015	F	adenylosuccinate lyase	Gain
Cluster3452	3	COG4257	V	copper resistance D domain-containing protein	Gain
Cluster408	54	NOG139019	S	putative metal cation transporter	Gain
Cluster1624	13	COG2518	O	protein-L-isoaspartate O-methyltransferase; Catalyzes the methyl esterification of L-isoaspa [...]	Gain
Cluster1604	14	COG0732	V	restriction modification system DNA specificity subunit	Gain
Cluster1890	9	NOG67893	S	A1AO H+ ATPase subunit K	Gain
Cluster4253	3	/	/	/	Gain
Cluster2136	7	COG0382	H	UbiA prenyltransferase	Gain
Cluster854	41	/	/	/	Gain
Cluster877	40	COG0579	G	FAD dependent oxidoreductase	Gain
Cluster3463	3	COG0346	Q	hypothetical protein	Gain
Cluster443	53	COG0805	U	Sec-independent protein translocase, TatC subunit	Gain
Cluster943	38	COG0071	O	heat shock protein HSP20	Gain
Cluster2570	5	COG1228	Q	amidohydrolase	Gain
Cluster904	39	NOG82464	S	H+transporting two-sector ATPase C subunit	Gain
Cluster993	37	COG0835	NT	chemotaxis protein CheW	Gain
Cluster249	60	COG0475	P	sodium/hydrogen exchanger	Gain
Cluster670	46	NOG124503	U	hypothetical protein	Gain
Cluster2435	6	COG0419	L	SMC domain-containing protein	Gain
Cluster198	64	/	/	/	Gain
Cluster3472	3	/	/	/	Gain
Cluster703	45	/	/	/	Gain
Cluster1792	10	NOG259680	/	putative transport transmembrane protein	Gain
Cluster4598	2	COG0464	MDT	AAA family ATPase (EC:3.6.4.6)	Gain
Cluster1390	21	COG0381	M	UDP-N-acetylglucosamine 2-epimerase	Gain
Cluster2354	6	COG0602	R	radical SAM domain-containing protein	Gain
Cluster576	49	COG0156	H	8-amino-7-oxononanoate synthase	Gain
Cluster1394	20	COG1061	KL	DNA repair helicase RAD25	Gain
Cluster2367	6	NOG83136	S	hypothetical protein	Gain
Cluster883	40	/	/	/	Gain
Cluster1254	26	COG2226	H	methyltransferase type 11	Gain
Cluster2892	4	NOG09936	R	hypothetical protein	Gain
Cluster3199	4	COG0463	M	glycosyl transferase family protein	Gain
Cluster715	45	NOG255350	/	NADH-ubiquinone/plastoquinone oxidoreductase chain 3	Gain
Cluster782	43	NOG267415	/	hypothetical protein	Gain
Cluster448	53	COG3316	X	transposase, IS240	Gain
Cluster678	46	COG3425	I	hydroxymethylglutaryl-CoA synthase	Gain
Cluster2875	4	COG0684	J	bifunctional hexulose-6-phosphate synthase/ribonuclease regulator	Gain
Cluster657	46	COG1109	G	phosphoglucosamine mutase	Gain
Cluster738	44	COG1032	R	radical SAM domain-containing protein	Gain
Cluster773	44	COG1410	E	methionine synthase	Gain
Cluster2396	6	COG2217	P	heavy metal translocating P-type ATPase	Gain
Cluster61	97	NOG76061	R	hypothetical protein	Gain
Cluster1727	11	COG2340	S	hypothetical protein	Gain
Cluster1152	30	COG0677	M	UDP-N-acetyl-D-mannosaminuronic acid dehydrogenase	Gain
Cluster345	55	COG1064	G	alcohol dehydrogenase	Gain
Cluster851	41	/	/	/	Gain
Cluster953	38	COG0053	P	cation diffusion facilitator family transporter	Gain
Cluster1802	10	COG1446	E	L-asparaginase	Gain
Cluster4712	2	COG0582	LX	integrase family protein	Gain
Cluster5466	2	COG1995	H	4-hydroxythreonine-4-phosphate dehydrogenase	Gain
Cluster1070	34	COG1658	J	TOPRIM domain-containing protein	Gain
Cluster2000	8	COG2317	E	carboxypeptidase	Gain
Cluster820	42	COG1096	J	RNA-binding protein	Gain
Cluster1582	14	COG1527	C	H(+)-transporting two-sector ATPase	Gain
Cluster4204	3	/	/	/	Gain
Cluster645	47	/	/	/	Gain
Cluster990	37	COG1998	J	ribosomal protein S27a	Gain
Cluster913	39	/	/	/	Gain
Cluster3346	4	COG0125	F	thymidylate kinase; Phosphorylation of dTMP to form dTDP in both de novo and salvage pathway [...]	Gain
Cluster1397	20	COG1475	D	stage 0 sporulation protein J	Gain
Cluster210	63	COG3794	C	blue (type1) copper domain-containing protein	Gain
Cluster3441	3	/	/	/	Gain
Cluster4445	2	COG4670	I	coenzyme A transferase	Gain
Cluster1480	17	COG3039	X	IS4 family transposase fragment	Gain
Cluster4496	2	COG0295	F	cytidine deaminase	Gain
Cluster859	41	COG3875	M	hypothetical protein	Gain
Cluster1558	15	COG0840	NT	methyl-accepting chemotaxis protein	Gain
Cluster1177	29	COG0846	O	silent information regulator protein Sir2	Gain
Cluster98	87	COG0300	R	short-chain dehydrogenase/reductase SDR	Gain
Cluster825	42	COG0842	V	ABC transporter	Gain
Cluster1668	12	/	/	/	Gain
Cluster2146	7	/	/	/	Gain
Cluster479	51	NOG40905	/	transposase, IS4 family protein	Gain
Cluster2559	5	COG0650	C	hydrogenase, membrane subunit 3-like protein (EchB-like)	Gain
Cluster4617	2	COG0174	E	type I glutamine synthetase	Gain
Cluster2549	5	COG0306	P	phosphate transporter	Gain
Cluster638	47	/	/	/	Gain
Cluster664	46	COG0237	H	dephospho-CoA kinase, CoaE	Gain
Cluster133	77	COG2085	R	NADP oxidoreductase coenzyme F420-dependent	Gain
Cluster905	39	COG0551	L	DNA topoisomerase I (topA)	Gain
Cluster702	45	COG1383	J	30S ribosomal protein S17e	Gain
Cluster742	44	/	/	/	Gain
Cluster1497	17	COG0129	EG	dihydroxy-acid dehydratase	Gain
Cluster3666	3	/	/	/	Gain
Cluster1879	9	COG0451	M	NAD-dependent epimerase/dehydratase	Gain
Cluster566	49	COG1537	J	eRF1 domain-containing 1 protein; May function in recognizing stalled ribosomes, interact wi [...]	Gain
Cluster902	40	COG0031	E	pyridoxal-5'-phosphate-dependent protein beta subunit	Gain
Cluster1474	17	COG0071	O	heat shock protein HSP20	Gain
Cluster2124	7	COG1412	J	Predicted nucleic acid-binding protein, containing PIN domain	Gain
Cluster2338	6	COG0438	M	glycosyl transferase, group 1	Gain
Cluster2937	4	COG0467	T	ATPase	Gain
Cluster737	44	COG0406	G	phosphoglycerate mutase	Gain
Cluster780	43	/	/	/	Gain
Cluster785	43	/	/	/	Gain
Cluster1333	22	COG3432	K	hypothetical protein	Gain
Cluster4543	2	COG1498	J	Pre-mRNA processing ribonucleoprotein	Gain
Cluster829	42	COG1325	J	hypothetical protein	Gain
Cluster2576	5	COG0579	G	FAD dependent oxidoreductase	Gain
Cluster1236	27	NOG287853	/	deoxyribonuclease	Gain
Cluster1257	26	COG1041	J	putative RNA methylase	Gain
Cluster1031	36	/	/	/	Gain
Cluster4711	2	/	/	/	Gain
Cluster36	112	COG3391	R	YVTN beta-propeller repeat-containing protein	Gain
Cluster560	49	NOG272494	/	prefoldin subunit alpha; Molecular chaperone capable of stabilizing a range of proteins. See [...]	Gain
Cluster73	94	COG2046	P	sulfate adenylyltransferase	Gain
Cluster540	50	/	/	/	Gain
Cluster1726	11	COG0662	G	cupin 2 domain-containing protein	Gain
Cluster3405	3	COG0663	R	carbonic anhydrase	Gain
Cluster1958	9	COG4422	X	Gp37Gp68 family protein	Gain
Cluster1311	23	COG0412	Q	carboxymethylenebutenolidase	Gain
Cluster9	169	COG0589	T	UspA domain-containing protein	Gain
Cluster1304	24	/	/	/	Gain
Cluster880	40	COG0520	E	cysteine desulfurase, SufS subfamily	Gain
Cluster748	44	COG3794	C	blue (type1) copper domain-containing protein	Gain
Cluster741	44	NOG137044	R	hypothetical protein	Gain
Cluster5513	2	COG0776	L	DNA-binding protein HU 1	Gain
Cluster2147	7	/	/	/	Gain
Cluster941	38	COG0166	G	RpiR family transcriptional regulator	Gain
Cluster732	44	/	/	/	Gain
Cluster629	47	COG0368	H	cobalamin 5'-phosphate synthase	Gain
Cluster459	52	COG0585	J	tRNA pseudouridine synthase TruD	Gain
Cluster906	39	COG0582	LX	integrase family protein	Gain
Cluster979	37	/	/	/	Gain
Cluster1329	22	COG0477	GEPR	proline/betaine transporter, putative	Gain
Cluster171	68	/	/	/	Gain
Cluster775	44	/	/	/	Gain
Cluster4704	2	NOG118816	/	hypothetical protein	Gain
Cluster1111	32	COG2260	J	H/ACA RNA-protein complex component Nop10p	Gain
Cluster2347	6	COG0438	M	glycosyl transferase, group 1	Gain
Cluster1999	8	/	/	/	Gain
Cluster572	49	COG0661	HT	hypothetical protein	Gain
Cluster789	43	/	/	/	Gain
Cluster824	42	COG0586	S	hypothetical protein	Gain
Cluster2327	6	/	/	/	Gain
Cluster594	48	COG1270	H	cobalamin biosynthesis protein CobD	Gain
Cluster2592	5	/	/	/	Gain
Cluster1317	23	COG1522	K	AsnC family transcriptional regulator	Gain
Cluster2871	4	COG4275	S	hypothetical protein	Gain
Cluster1130	31	COG0221	CP	inorganic diphosphatase	Gain
Cluster1498	17	COG0286	V	N-6 DNA methylase	Gain
Cluster532	50	COG0124	J	histidyl-tRNA synthetase	Gain
Cluster717	45	COG1819	G	hypothetical protein	Gain
Cluster1603	14	COG0610	V	HsdR family type I site-specific deoxyribonuclease	Gain
Cluster1895	9	/	/	/	Gain
Cluster734	44	COG2042	J	hypothetical protein	Gain
Cluster750	44	/	/	/	Gain
Cluster677	46	COG0064	J	glutamyl-tRNA(Gln) amidotransferase subunit B	Gain
Cluster2128	7	COG0019	E	diaminopimelate decarboxylase	Gain
Cluster1581	14	COG0477	GEPR	proline/betaine transporter, putative	Gain
Cluster2572	5	/	/	/	Gain
Cluster1174	29	COG2801	X	ISA0963-2 transposase	Gain
Cluster449	53	COG1405	K	transcription factor TFIIB cyclin-related	Gain
Cluster625	47	COG1400	U	signal recognition particle protein SRP19; Signal-recognition-particle assembly, binds direc [...]	Gain
Cluster2325	6	COG0565	J	RNA methylase	Gain
Gene gain and loss events at node 10 (Gain: 345; Loss: 253).
Gene family	No. of genes	COG / NOG / KOG	COG category	Putative function	Gain or Loss
Cluster3921	3	/	/	/	Gain
Cluster875	41	COG1606	R	ExsB family protein	Gain
Cluster951	38	/	/	/	Gain
Cluster1301	24	COG2201	NT	chemotaxis response regulator protein-glutamate methylesterase; Involved in the modulation o [...]	Gain
Cluster1995	8	COG3427	C	CoxG-like protein	Loss
Cluster2472	6	/	/	/	Gain
Cluster835	42	/	/	/	Gain
Cluster2330	6	COG1319	C	aldehyde dehydrogenase, middle subunit	Loss
Cluster2858	5	COG1951	C	annotation not avaliable	Loss
Cluster2821	5	COG0013	J	alanyl-tRNA synthetase	Gain
Cluster1666	12	COG1545	R	hypothetical protein	Loss
Cluster950	38	/	/	/	Gain
Cluster1145	31	/	/	/	Gain
Cluster3353	4	NOG282893	/	hypothetical protein	Loss
Cluster111	84	COG1018	C	oxidoreductase FAD/NAD(P)-binding subunit	Gain
Cluster1620	13	COG1720	J	hypothetical protein	Loss
Cluster919	39	/	/	/	Gain
Cluster2237	7	COG4638	PR	putative rieske 2Fe-2S family protein	Gain
Cluster3323	4	/	/	/	Gain
Cluster2015	8	COG2250	S	HEPN domain-containing protein	Loss
Cluster1085	34	/	/	/	Gain
Cluster3629	3	COG2402	R	PilT domain-containing protein	Loss
Cluster1918	9	COG1928	O	Dolichyl-phosphate-mannose--protein O-mannosyl transferase	Loss
Cluster4425	2	COG0477	GEPR	proline/betaine transporter, putative	Loss
Cluster731	45	COG1985	H	deaminase-reductase domain-containing protein	Gain
Cluster1116	32	COG1750	R	ATP-dependent protease La	Gain
Cluster683	46	COG1361	S	hypothetical protein	Gain
Cluster137	77	COG0784	T	hypothetical protein	Gain
Cluster2733	5	/	/	/	Gain
Cluster2833	5	COG2383	S	FUN14 family protein	Gain
Cluster1776	10	COG0318	IQ	AMP-dependent synthetase and ligase	Loss
Cluster896	40	/	/	/	Gain
Cluster4733	2	COG4113	R	hypothetical protein	Loss
Cluster6457	2	COG3393	R	hypothetical protein	Loss
Cluster2068	8	/	/	/	Gain
Cluster2299	7	/	/	/	Gain
Cluster2335	6	COG1175	G	trehalose/maltose transport inner membrane protein; Part of a binding-protein-dependent tran [...]	Loss
Cluster771	44	COG0157	H	nicotinate-nucleotide pyrophosphorylase	Gain
Cluster613	48	COG0422	H	thiamine biosynthesis protein ThiC	Gain
Cluster4243	3	/	/	/	Gain
Cluster2677	5	COG0803	P	periplasmic solute binding protein	Gain
Cluster957	38	/	/	/	Gain
Cluster4063	3	/	/	/	Gain
Cluster1813	10	/	/	/	Gain
Cluster2828	5	/	/	/	Gain
Cluster647	47	COG0483	G	inositol-phosphate phosphatase	Gain
Cluster869	41	/	/	/	Gain
Cluster1237	27	KOG0250	L	hypothetical protein	Loss
Cluster1436	19	NOG87543	S	AbrB family transcriptional regulator	Gain
Cluster1568	15	COG4867	S	von Willebrand factor type A	Gain
Cluster2580	5	COG2368	Q	vinylacetyl-CoA Delta-isomerase	Loss
Cluster1599	14	/	/	/	Gain
Cluster655	47	COG0307	H	riboflavin synthase subunit alpha	Gain
Cluster815	43	/	/	/	Gain
Cluster2590	5	/	/	/	Loss
Cluster2340	6	COG0477	GEPR	proline/betaine transporter, putative	Loss
Cluster194	65	COG4257	V	copper resistance D domain-containing protein	Gain
Cluster3414	3	/	/	/	Loss
Cluster1312	23	COG2250	S	HEPN domain-containing protein	Loss
Cluster4191	3	COG0599	R	alkylhydroperoxidase	Gain
Cluster1377	21	NOG265567	/	hypothetical protein	Gain
Cluster2317	6	COG2248	R	hypothetical protein	Loss
Cluster2535	6	/	/	/	Gain
Cluster975	38	NOG291807	/	major facilitator transporter	Gain
Cluster6454	2	NOG126965	M	hypothetical protein	Loss
Cluster2692	5	COG0819	H	transcriptional activator (TenA-2)	Loss
Cluster801	43	COG0788	F	formyl transferase domain-containing protein	Gain
Cluster1119	32	/	/	/	Gain
Cluster3442	3	COG0500	QR	methyltransferase type 11	Loss
Cluster1328	22	COG0589	T	UspA domain-containing protein	Gain
Cluster1864	10	COG2414	C	tungsten-containing aldehyde ferredoxin oxidoreductase	Loss
Cluster1921	9	COG3836	G	2-dehydro-3-deoxyglucarate aldolase	Loss
Cluster2422	6	COG2047	R	hypothetical protein	Gain
Cluster453	53	COG1404	O	peptidase S8/S53 subtilisin kexin sedolisin	Gain
Cluster2002	8	COG0503	F	adenine phosphoribosyltransferase; Catalyzes a salvage reaction resulting in the formation o [...]	Loss
Cluster4450	2	COG0578	C	glycerol-3-phosphate dehydrogenase	Loss
Cluster3349	4	COG5014	R	radical SAM domain-containing protein	Loss
Cluster2334	6	COG0434	R	hypothetical protein	Loss
Cluster2557	5	COG0535	R	Radical SAM domain protein	Loss
Cluster1605	14	COG2414	C	tungsten-containing aldehyde ferredoxin oxidoreductase	Loss
Cluster587	49	COG4221	C	short-chain dehydrogenase/reductase SDR	Gain
Cluster582	49	COG2368	Q	vinylacetyl-CoA Delta-isomerase	Gain
Cluster1839	10	COG0471	G	sodium:sulfate symporter	Gain
Cluster866	41	/	/	/	Gain
Cluster2849	5	/	/	/	Gain
Cluster2567	5	COG0493	ER	putative oxidoreductase	Loss
Cluster3424	3	COG0719	O	FeS assembly protein SufB	Loss
Cluster2562	5	COG1878	E	cyclase family protein	Loss
Cluster3419	3	/	/	/	Loss
Cluster871	41	COG3945	R	hemerythrin HHE cation binding domain-containing protein	Gain
Cluster2916	4	COG0183	I	Propanoyl-CoA C-acyltransferase	Loss
Cluster3470	3	/	/	/	Loss
Cluster4244	3	/	/	/	Gain
Cluster969	38	COG0026	F	phosphoribosylaminoimidazole carboxylase, ATPase subunit	Gain
Cluster1361	21	COG1071	C	pyruvate dehydrogenase E1 component, alpha subunit	Loss
Cluster927	39	/	/	/	Gain
Cluster2547	5	COG3255	I	hypothetical protein	Loss
Cluster1270	26	COG3350	S	copper-transporting P-type ATPase	Gain
Cluster687	46	COG1648	H	siroheme synthase	Gain
Cluster652	47	COG1641	S	hypothetical protein	Gain
Cluster1723	11	COG2141	HR	luciferase family protein	Loss
Cluster718	45	COG2875	H	precorrin-4 C11-methyltransferase	Gain
Cluster753	44	/	/	/	Gain
Cluster797	43	/	/	/	Gain
Cluster1844	10	/	/	/	Gain
Cluster2154	7	COG0135	E	Phosphoribosylanthranilate isomerase	Loss
Cluster1700	12	COG2371	O	urease accessory protein UreE; Involved in urease metallocenter assembly. Binds nickel. Prob [...]	Gain
Cluster758	44	COG1522	K	AsnC family transcriptional regulator	Gain
Cluster696	46	/	/	/	Gain
Cluster2859	5	COG3875	M	hypothetical protein	Loss
Cluster760	44	NOG09934	/	cyclase/dehydrase	Gain
Cluster767	44	COG0608	L	phosphoesterase DHHA1	Gain
Cluster2348	6	/	/	/	Loss
Cluster3023	4	NOG229198	S	hypothetical protein	Loss
Cluster4262	3	COG0747	E	oligopeptide ABC transporter, periplasmic oligopeptide-binding protein	Loss
Cluster1944	9	NOG26569	/	hypothetical protein; Transfers a mannosyl group from GDP-mannose to phosphoglycerate to for [...]	Gain
Cluster4223	3	COG1208	JM	nucleotidyl transferase	Gain
Cluster643	47	COG1010	H	precorrin-3B C17-methyltransferase	Gain
Cluster3765	3	NOG45926	R	hypothetical protein	Gain
Cluster3494	3	COG0524	G	ribokinase-like domain-containing protein	Loss
Cluster4656	2	COG4993	G	Pyrrolo-quinoline quinone	Loss
Cluster2370	6	/	/	/	Gain
Cluster6458	2	COG0730	S	permease	Loss
Cluster2897	4	COG1011	H	haloacid dehalogenase-like hydrolase	Loss
Cluster2584	5	COG0524	G	ribokinase-like domain-containing protein	Loss
Cluster2855	5	/	/	/	Gain
Cluster2269	7	/	/	/	Gain
Cluster1316	23	COG4293	S	Protein of unknown function DUF1802	Gain
Cluster2837	5	/	/	/	Gain
Cluster2482	6	/	/	/	Gain
Cluster885	40	/	/	/	Gain
Cluster2255	7	/	/	/	Gain
Cluster6460	2	NOG135868	M	hypothetical protein	Loss
Cluster1383	21	/	/	/	Gain
Cluster1974	9	COG0433	L	hypothetical protein	Gain
Cluster3671	3	/	/	/	Gain
Cluster1924	9	COG0640	K	hypothetical protein	Loss
Cluster2343	6	COG0546	C	hydrolase	Loss
Cluster2908	4	COG0576	O	GrpE protein; Participates actively in the response to hyperosmotic and heat shock by preven [...]	Loss
Cluster1468	18	COG0830	O	urease accessory protein UreF; Required for maturation of urease via the functional incorpor [...]	Gain
Cluster4420	2	COG0584	I	glycerophosphoryl diester phosphodiesterase	Loss
Cluster4199	3	NOG26407	T	hypothetical protein	Gain
Cluster4860	2	COG1848	R	hypothetical protein	Loss
Cluster847	42	/	/	/	Gain
Cluster6465	2	NOG139602	S	radical SAM domain-containing protein	Loss
Cluster148	73	/	/	/	Gain
Cluster1998	8	COG0251	V	endoribonuclease L-PSP	Loss
Cluster129	79	COG0524	G	ribokinase-like domain-containing protein	Gain
Cluster811	43	NOG47610	R	cupin 2 domain-containing protein	Gain
Cluster730	45	NOG133839	S	blue (type1) copper domain-containing protein	Gain
Cluster2157	7	COG0437	C	4Fe-4S ferredoxin iron-sulfur binding domain-containing protein	Loss
Cluster1584	14	COG2366	Q	peptidase S45 penicillin amidase	Loss
Cluster1941	9	/	/	/	Gain
Cluster2852	5	NOG45673	/	hypothetical protein	Gain
Cluster4426	2	/	/	/	Loss
Cluster816	43	/	/	/	Gain
Cluster2344	6	COG0624	E	peptidase M20	Loss
Cluster4261	3	NOG83668	P	hypothetical protein	Loss
Cluster756	44	/	/	/	Gain
Cluster837	42	/	/	/	Gain
Cluster6456	2	COG4274	S	hypothetical protein	Loss
Cluster2723	5	/	/	/	Gain
Cluster1983	8	COG1400	U	signal recognition particle protein SRP19; Signal-recognition-particle assembly, binds direc [...]	Loss
Cluster986	37	/	/	/	Gain
Cluster2988	4	NOG269842	/	hypothetical protein	Loss
Cluster2361	6	COG1801	S	hypothetical protein	Loss
Cluster4256	3	NOG118621	S	hypothetical protein	Loss
Cluster3420	3	COG1695	K	PadR-like family transcriptional regulator	Loss
Cluster3485	3	COG0463	M	glycosyl transferase family protein	Loss
Cluster1454	18	COG0783	PV	Ferritin Dps family protein	Gain
Cluster804	43	NOG14216	P	hypothetical protein	Gain
Cluster2326	6	COG0454	KR	GCN5-related N-acetyltransferase	Loss
Cluster3326	4	COG1518	V	hypothetical protein	Gain
Cluster4440	2	COG2407	G	hypothetical protein	Loss
Cluster1803	10	COG2086	C	electron transfer flavoprotein beta subunit	Gain
Cluster553	50	NOG42434	/	hypothetical protein	Gain
Cluster2129	7	COG4754	S	ABC transporter, ATP binding protein	Loss
Cluster648	47	COG3958	G	transketolase central region	Gain
Cluster1530	16	COG3369	S	hypothetical protein	Gain
Cluster2139	7	COG1763	H	molybdopterin-guanine dinucleotide biosynthesis protein	Loss
Cluster3495	3	/	/	/	Loss
Cluster727	45	COG0526	O	thioredoxin	Gain
Cluster3114	4	COG1215	N	glycosyl transferase family protein	Gain
Cluster3354	4	NOG123256	S	hypothetical protein	Loss
Cluster4209	3	/	/	/	Gain
Cluster550	50	COG2073	H	cobalamin (vitamin B12) biosynthesis CbiG protein	Gain
Cluster868	41	COG2107	R	hypothetical protein	Gain
Cluster1785	10	COG0312	R	peptidase U62 modulator of DNA gyrase	Loss
Cluster2351	6	COG0745	TK	two component transcriptional regulator, winged helix family	Loss
Cluster159	70	/	/	/	Gain
Cluster454	53	COG0832	E	urease subunit beta	Gain
Cluster3409	3	COG2440	C	4Fe-4S ferredoxin iron-sulfur binding domain-containing protein	Loss
Cluster174	68	/	/	/	Gain
Cluster1922	9	COG0433	L	hypothetical protein	Loss
Cluster2902	4	COG1801	S	hypothetical protein	Loss
Cluster2834	5	/	/	/	Gain
Cluster1034	36	COG0378	O	urease accessory protein UREG; Facilitates the functional incorporation of the urease nickel [...]	Gain
Cluster777	44	/	/	/	Gain
Cluster3480	3	COG0303	H	molybdenum cofactor biosynthesis protein	Loss
Cluster770	44	COG0151	F	phosphoribosylamine--glycine ligase	Gain
Cluster2336	6	COG2150	R	hypothetical protein	Loss
Cluster931	39	NOG129150	S	hypothetical protein	Gain
Cluster1132	31	/	/	/	Gain
Cluster2848	5	COG1600	J	putative iron-sulfur cluster binding protein	Gain
Cluster843	42	COG1691	F	1-(5-phosphoribosyl)-5-amino-4-imidazole-carboxylate (AIR) carboxylase	Gain
Cluster6466	2	NOG45625	S	hypothetical protein	Loss
Cluster965	38	COG0255	J	ribosomal protein L29	Gain
Cluster612	48	/	/	/	Gain
Cluster1043	35	/	/	/	Gain
Cluster3127	4	NOG229829	S	hydroxyneurosporene-O-methyltransferase	Gain
Cluster2857	5	COG1866	C	phosphoenolpyruvate carboxykinase	Loss
Cluster1778	10	/	/	/	Loss
Cluster2097	8	COG0733	R	sodium:neurotransmitter symporter	Gain
Cluster2548	5	COG2522	R	hypothetical protein	Loss
Cluster1665	12	COG4948	MR	mandelate racemase/muconate lactonizing enzyme	Loss
Cluster2005	8	COG1853	C	putative oxidoreductase	Loss
Cluster1234	27	COG0312	R	peptidase U62 modulator of DNA gyrase	Gain
Cluster983	37	COG0529	P	adenylylsulfate kinase; Catalyzes the synthesis of activated sulfate (By similarity)	Gain
Cluster3916	3	/	/	/	Gain
Cluster654	47	NOG281699	/	hypothetical protein	Gain
Cluster1987	8	COG1913	R	archaemetzincin-like protein	Loss
Cluster450	53	COG2897	P	rhodanese-like protein	Gain
Cluster3512	3	COG2350	R	YciI-like protein	Loss
Cluster3588	3	COG2445	S	hypothetical protein	Loss
Cluster1655	13	COG4725	J	adenine-specific methyltransferase	Gain
Cluster2011	8	COG1041	J	putative RNA methylase	Loss
Cluster1633	13	COG1070	G	carbohydrate kinase, FGGY	Loss
Cluster1106	33	/	/	/	Gain
Cluster2996	4	NOG133274	S	hypothetical protein	Loss
Cluster1549	15	COG0674	C	pyruvate:ferredoxin oxidoreductase/2-oxoacid:ferredoxin oxidoreductase, alpha subunit	Loss
Cluster4222	3	COG1343	V	CRISPR-associated protein Cas2	Gain
Cluster577	49	/	/	/	Gain
Cluster3051	4	NOG18827	S	hypothetical protein	Gain
Cluster3421	3	NOG227450	K	glycosyl transferase, family 2	Loss
Cluster4217	3	/	/	/	Gain
Cluster2480	6	/	/	/	Gain
Cluster25	126	COG0642	T	histidine kinase	Gain
Cluster2854	5	/	/	/	Gain
Cluster812	43	/	/	/	Gain
Cluster1825	10	COG0503	F	adenine phosphoribosyltransferase; Catalyzes a salvage reaction resulting in the formation o [...]	Loss
Cluster2003	8	COG1960	I	acyl-CoA dehydrogenase domain protein	Loss
Cluster1701	12	/	/	/	Gain
Cluster644	47	COG2138	H	cobalamin (vitamin B12) biosynthesis CbiX protein	Gain
Cluster690	46	/	/	/	Gain
Cluster2496	6	NOG47276	/	hypothetical protein	Gain
Cluster2339	6	/	/	/	Loss
Cluster2880	4	COG0477	GEPR	proline/betaine transporter, putative	Loss
Cluster6463	2	COG1905	C	NADH dehydrogenase subunit E (EC:1.6.5.3)	Loss
Cluster4848	2	/	/	/	Loss
Cluster2126	7	COG0309	O	hydrogenase expression/formation protein HypE	Loss
Cluster2577	5	COG0614	P	periplasmic binding protein	Loss
Cluster4059	3	COG2931	Q	putative hemolysin	Gain
Cluster688	46	COG1060	H	radical SAM domain-containing protein	Gain
Cluster2838	5	/	/	/	Gain
Cluster1722	11	COG4986	P	binding-protein dependent transport system inner membrane protein; Part of a binding-protein [...]	Loss
Cluster778	44	/	/	/	Gain
Cluster1775	10	COG0015	F	adenylosuccinate lyase	Loss
Cluster2466	6	NOG71566	/	hypothetical protein	Gain
Cluster1516	16	COG0395	G	binding-protein-dependent transport systems inner membrane component; Part of a binding-prot [...]	Loss
Cluster798	43	COG0302	H	GTP cyclohydrolase I	Gain
Cluster2573	5	COG3794	C	blue (type1) copper domain-containing protein	Gain
Cluster6453	2	COG1672	R	DEXX-box ATPase	Loss
Cluster2311	7	/	/	/	Gain
Cluster3016	4	/	/	/	Loss
Cluster1669	12	COG1912	H	hypothetical protein	Loss
Cluster858	41	/	/	/	Gain
Cluster1407	20	COG0457	R	TPR repeat-containing protein	Gain
Cluster1781	10	NOG277199	/	hypothetical protein	Loss
Cluster1071	34	/	/	/	Gain
Cluster799	43	COG0796	M	glutamate racemase	Gain
Cluster2831	5	COG1926	R	phosphoribosyl transferase domain protein	Gain
Cluster826	42	COG1587	H	uroporphyrinogen III synthase HEM4	Gain
Cluster2595	5	/	/	/	Gain
Cluster97	88	COG0379	H	quinolinate synthetase complex, A subunit	Gain
Cluster112	84	COG0500	QR	methyltransferase type 11	Gain
Cluster283	58	NOG46670	/	pyridoxamine 5'-phosphate oxidase-related FMN-binding	Gain
Cluster2583	5	COG0076	E	pyridoxal-dependent decarboxylase	Loss
Cluster893	40	/	/	/	Gain
Cluster4053	3	/	/	/	Gain
Cluster1450	18	COG0643	NT	CheA signal transduction histidine kinases	Gain
Cluster3100	4	COG0560	E	phosphoserine phosphatase SerB	Gain
Cluster898	40	COG0212	H	5-formyltetrahydrofolate cyclo-ligase	Gain
Cluster616	48	COG0155	P	sulfite reductase (ferredoxin)	Gain
Cluster2256	7	COG1944	J	hypothetical protein	Gain
Cluster872	41	/	/	/	Gain
Cluster3342	4	/	/	/	Gain
Cluster721	45	/	/	/	Gain
Cluster1791	10	COG2210	C	hypothetical protein	Loss
Cluster939	39	/	/	/	Gain
Cluster2899	4	COG2225	C	malate synthase	Loss
Cluster2337	6	COG0730	S	permease	Loss
Cluster4544	2	COG2159	R	hypothetical protein	Loss
Cluster3496	3	COG1583	V	hypothetical protein	Loss
Cluster1355	22	COG2250	S	HEPN domain-containing protein	Loss
Cluster11	167	NOG273740	/	hypothetical protein	Gain
Cluster1672	12	COG1672	R	DEXX-box ATPase	Loss
Cluster977	38	COG0526	O	thioredoxin	Gain
Cluster776	44	/	/	/	Gain
Cluster1402	20	COG1776	T	CheC, inhibitor of MCP methylation	Gain
Cluster2342	6	COG2410	R	hypothetical protein	Loss
Cluster817	43	/	/	/	Gain
Cluster1504	17	/	/	/	Gain
Cluster862	41	COG2146	PQ	Rieske (2Fe-2S) domain protein	Gain
Cluster3759	3	/	/	/	Gain
Cluster1982	8	COG0318	IQ	AMP-dependent synthetase and ligase	Loss
Cluster1617	13	COG0531	E	amino acid permease-associated region	Loss
Cluster1889	9	COG0483	G	inositol-phosphate phosphatase	Loss
Cluster891	40	/	/	/	Gain
Cluster4257	3	COG1266	O	protease	Loss
Cluster3793	3	COG1759	F	5-formaminoimidazole-4-carboxamide-1-(beta)-D-ribofuranosyl 5'-monophosphate synthetase; Cat [...]	Gain
Cluster807	43	COG1060	H	radical SAM domain-containing protein	Gain
Cluster2931	4	COG0437	C	4Fe-4S ferredoxin iron-sulfur binding domain-containing protein	Loss
Cluster845	42	/	/	/	Gain
Cluster6467	2	COG0068	O	hydrogenase expression/formation regulatory protein	Loss
Cluster2402	6	COG0395	G	binding-protein-dependent transport systems inner membrane component; Part of a binding-prot [...]	Loss
Cluster1664	12	COG0474	P	magnesium-transporting P-type ATPase	Loss
Cluster2448	6	/	/	/	Gain
Cluster1876	9	NOG06484	R	hypothetical protein	Loss
Cluster1542	16	COG0535	R	Radical SAM domain protein	Gain
Cluster966	38	/	/	/	Gain
Cluster1623	13	COG1013	C	pyruvate ferredoxin/flavodoxin oxidoreductase subunit beta	Loss
Cluster1573	14	COG1319	C	aldehyde dehydrogenase, middle subunit	Loss
Cluster640	47	COG0803	P	periplasmic solute binding protein	Gain
Cluster1978	9	/	/	/	Gain
Cluster1706	12	NOG136455	S	Viral A-type inclusion protein repeat containing protein	Gain
Cluster795	43	/	/	/	Gain
Cluster2564	5	COG0561	HR	SPP-like hydrolase; Catalyzes the dephosphorylation of 2-phosphoglycolate (By similarity)	Loss
Cluster3351	4	COG2055	C	L-sulfolactate dehydrogenase	Loss
Cluster917	39	NOG251144	/	hypothetical protein	Gain
Cluster697	46	/	/	/	Gain
Cluster1016	36	/	/	/	Gain
Cluster793	43	COG0367	E	asparagine synthase	Gain
Cluster888	40	/	/	/	Gain
Cluster2851	5	/	/	/	Gain
Cluster2555	5	COG0524	G	ribokinase-like domain-containing protein	Loss
Cluster989	37	/	/	/	Gain
Cluster1622	13	COG2423	E	alanine dehydrogenase	Loss
Cluster585	49	/	/	/	Gain
Cluster2551	5	COG1318	K	hypothetical protein	Loss
Cluster1527	16	COG1352	NT	protein-glutamate O-methyltransferase	Gain
Cluster6033	2	COG0477	GEPR	proline/betaine transporter, putative	Loss
Cluster733	44	COG0667	R	aldo/keto reductase	Gain
Cluster2695	5	COG3809	R	hypothetical protein	Gain
Cluster4225	3	/	/	/	Gain
Cluster2141	7	COG1176	E	annotation not avaliable	Loss
Cluster4265	3	NOG150611	S	ferredoxin	Loss
Cluster478	52	/	/	/	Gain
Cluster143	75	COG2132	DPM	multicopper oxidase type 3	Gain
Cluster685	46	COG2243	H	precorrin-2 C20-methyltransferase	Gain
Cluster4254	3	COG4113	R	hypothetical protein	Loss
Cluster755	44	COG2082	H	precorrin-8X methylmutase CbiC/CobH	Gain
Cluster2887	4	COG1475	D	stage 0 sporulation protein J	Loss
Cluster139	76	COG1819	G	hypothetical protein	Gain
Cluster3486	3	COG1178	P	AfuB; Part of a binding-protein-dependent transport system. Probably responsible for the tra [...]	Loss
Cluster2853	5	/	/	/	Gain
Cluster2117	7	COG0035	F	uracil phosphoribosyltransferase	Loss
Cluster2464	6	COG1522	K	AsnC family transcriptional regulator	Gain
Cluster3058	4	/	/	/	Loss
Cluster3347	4	COG0153	G	GHMP kinase	Loss
Cluster3475	3	COG0438	M	glycosyl transferase, group 1	Loss
Cluster3492	3	COG1070	G	carbohydrate kinase, FGGY	Loss
Cluster2331	6	COG2220	G	hypothetical protein	Loss
Cluster698	46	COG0526	O	thioredoxin	Gain
Cluster2585	5	COG1053	C	succinate dehydrogenase or fumarate reductase, flavoprotein subunit	Loss
Cluster2401	6	COG0070	E	glutamine amidotransferase class-II	Loss
Cluster1259	26	/	/	/	Gain
Cluster2591	5	COG2005	K	hypothetical protein	Loss
Cluster1867	9	COG4888	K	hypothetical protein	Loss
Cluster1211	28	/	/	/	Gain
Cluster610	48	COG0681	U	peptidase S26B, signal peptidase	Gain
Cluster6452	2	/	/	/	Loss
Cluster711	45	COG0457	R	TPR repeat-containing protein	Gain
Cluster451	53	COG0640	K	hypothetical protein	Gain
Cluster6462	2	COG0491	R	Zn-dependent hydrolase	Loss
Cluster1986	8	COG1892	G	phosphoenolpyruvate carboxylase; Forms oxaloacetate, a four-carbon dicarboxylic acid source [...]	Loss
Cluster1064	35	/	/	/	Gain
Cluster2914	4	COG3255	I	hypothetical protein	Loss
Cluster3416	3	COG0675	X	transposase, IS605 OrfB family	Loss
Cluster973	38	NOG131523	S	hypothetical protein	Gain
Cluster2319	6	COG0345	E	pyrroline-5-carboxylate reductase	Loss
Cluster1548	15	COG1836	S	hypothetical protein	Loss
Cluster516	51	/	/	/	Gain
Cluster3052	4	NOG126017	R	hypothetical protein	Loss
Cluster2454	6	/	/	/	Gain
Cluster3286	4	COG3401	R	hypothetical protein	Gain
Cluster3572	3	COG0166	G	RpiR family transcriptional regulator	Gain
Cluster3712	3	NOG132083	S	CRISPR-associated RAMP Csa5 family protein	Loss
Cluster3450	3	COG0683	E	ABC transporter, periplasmic binding protein, putative	Loss
Cluster2565	5	COG0668	M	hypothetical protein	Loss
Cluster4258	3	/	/	/	Loss
Cluster6451	2	COG1073	T	hypothetical protein	Loss
Cluster589	49	COG2429	F	GTP cyclohydrolase IIA	Gain
Cluster4246	3	COG0438	M	glycosyl transferase, group 1	Gain
Cluster936	39	NOG225388	S	5 10-methylenetetrahydrofolate reductase-like protein	Gain
Cluster3404	3	COG0438	M	glycosyl transferase, group 1	Gain
Cluster1997	8	COG0589	T	UspA domain-containing protein	Gain
Cluster1247	27	/	/	/	Gain
Cluster3350	4	COG2452	X	resolvase related protein	Loss
Cluster1221	28	/	/	/	Gain
Cluster1898	9	COG0500	QR	methyltransferase type 11	Loss
Cluster2014	8	COG0620	E	methionine synthase (B12-independent)	Loss
Cluster1705	12	COG1239	H	magnesium chelatase, ChlI subunit	Gain
Cluster2245	7	/	/	/	Gain
Cluster873	41	/	/	/	Gain
Cluster2055	8	COG4113	R	hypothetical protein	Loss
Cluster3331	4	/	/	/	Gain
Cluster1794	10	COG0382	H	UbiA prenyltransferase	Loss
Cluster2375	6	COG1006	P	membrane bound hydrogenase, MbhG subunit (MbhG)	Loss
Cluster2328	6	COG0778	C	cob(II)yrinic acid a,c-diamide reductase	Loss
Cluster2830	5	/	/	/	Gain
Cluster1774	10	COG0329	EM	dihydrodipicolinate synthetase	Loss
Cluster268	59	COG3398	K	ArsR family transcriptional regulator	Gain
Cluster751	44	COG0527	E	aspartate kinase	Gain
Cluster4260	3	COG0680	C	hydrogenase maturation protease	Loss
Cluster2017	8	NOG117316	R	hypothetical protein	Loss
Cluster2140	7	COG0146	EQ	5-oxoprolinase (ATP-hydrolyzing)	Loss
Cluster689	46	/	/	/	Gain
Cluster929	39	NOG224173	/	hypothetical protein	Gain
Cluster4571	2	COG0183	I	Propanoyl-CoA C-acyltransferase	Loss
Cluster199	64	NOG67450	S	ammonia monooxygenase/methane monooxygenase subunit C	Gain
Cluster1725	11	COG1708	R	DNA polymerase, beta domain protein region	Loss
Cluster3337	4	NOG08405	S	hypothetical protein	Gain
Cluster4221	3	COG1468	V	hypothetical protein	Gain
Cluster156	71	NOG276760	/	hypothetical protein	Gain
Cluster1083	34	COG0863	L	DNA methylase	Gain
Cluster1092	33	COG4063	H	tetrahydromethanopterin S-methyltransferase subunit A	Gain
Cluster735	44	COG0183	I	Propanoyl-CoA C-acyltransferase	Gain
Cluster813	43	/	/	/	Gain
Cluster987	37	/	/	/	Gain
Cluster978	38	/	/	/	Gain
Cluster2746	5	/	/	/	Gain
Cluster1783	10	COG2606	J	putative YbaK / prolyl-tRNA synthetases associated domain	Loss
Cluster856	41	COG0864	K	CopG family transcriptional regulator	Gain
Cluster2313	7	COG0205	G	6-phosphofructokinase	Loss
Cluster1062	35	/	/	/	Gain
Cluster74	93	COG1529	C	aldehyde dehydrogenase, large subunit	Loss
Cluster790	43	COG0402	FR	amidohydrolase	Gain
Cluster2603	5	/	/	/	Gain
Cluster232	61	/	/	/	Gain
Cluster1777	10	COG3425	I	hydroxymethylglutaryl-CoA synthase	Loss
Cluster772	44	COG0206	D	tubulin/FtsZ GTPase	Gain
Cluster2845	5	/	/	/	Gain
Cluster694	46	/	/	/	Gain
Cluster809	43	COG1351	F	thymidylate synthase complementing protein ThyX	Gain
Cluster848	41	NOG256744	/	hypothetical protein	Gain
Cluster806	43	/	/	/	Gain
Cluster2711	5	COG4742	K	transcriptional regulator protein-like protein	Gain
Cluster614	48	COG1060	H	radical SAM domain-containing protein	Gain
Cluster2734	5	/	/	/	Gain
Cluster754	44	COG2241	H	precorrin-6y C5,15-methyltransferase subunit CbiE	Gain
Cluster6464	2	COG3534	G	Alpha-L-arabinofuranosidase	Loss
Cluster1340	22	/	/	/	Gain
Cluster836	42	COG1060	H	radical SAM domain-containing protein	Gain
Cluster4138	3	NOG06485	B	hypothetical protein	Gain
Cluster2366	6	COG1829	H	GHMP kinase	Loss
Cluster2846	5	COG0721	J	aspartyl/glutamyl-tRNA amidotransferase subunit C; Allows the formation of correctly charged [...]	Gain
Cluster2457	6	/	/	/	Gain
Cluster1586	14	COG1767	H	triphosphoribosyl-dephospho-CoA protein	Loss
Cluster313	57	/	/	/	Gain
Cluster1996	8	/	/	/	Loss
Cluster720	45	COG0671	I	phosphoesterase PA-phosphatase related	Gain
Cluster1231	27	COG2080	C	(2Fe-2S)-binding domain protein	Loss
Cluster2007	8	COG1454	C	iron-containing alcohol dehydrogenase	Loss
Cluster4730	2	COG1943	X	IS element ISDka2 orfA	Loss
Cluster641	47	/	/	/	Gain
Cluster2318	6	COG3371	S	hypothetical protein	Loss
Cluster163	69	COG4742	K	transcriptional regulator protein-like protein	Gain
Cluster1789	10	COG2129	R	Metallophosphoesterase, calcineurin superfamily	Loss
Cluster1981	9	/	/	/	Gain
Cluster814	43	NOG85011	S	hypothetical protein	Gain
Cluster4264	3	COG2309	E	leucyl aminopeptidase (aminopeptidase T)	Loss
Cluster1707	12	/	/	/	Gain
Cluster1757	11	COG1230	P	cation diffusion facilitator family transporter	Gain
Cluster719	45	COG5424	H	TENA/THI-4 domain-containing protein	Gain
Cluster2155	7	NOG240565	/	hypothetical protein	Loss
Cluster1095	33	/	/	/	Gain
Cluster1948	9	/	/	/	Gain
Cluster2333	6	COG1405	K	transcription factor TFIIB cyclin-related	Loss
Cluster144	75	COG2114	T	adenylate/guanylate cyclase	Gain
Cluster622	48	COG0108	H	3,4-dihydroxy-2-butanone 4-phosphate synthase	Gain
Cluster691	46	COG0161	H	aminotransferase class-III	Gain
Cluster763	44	COG0560	E	phosphoserine phosphatase SerB	Gain
Cluster580	49	COG2242	H	precorrin-6y C5,15-methyltransferase subunit CbiT	Gain
Cluster3292	4	/	/	/	Gain
Cluster2417	6	COG1177	E	PotC2; Part of a binding-protein-dependent transport system. Probably responsible for the tr [...]	Loss
Cluster1522	16	COG2931	Q	putative hemolysin	Gain
Cluster579	49	COG0778	C	cob(II)yrinic acid a,c-diamide reductase	Gain
Cluster3431	3	COG0535	R	Radical SAM domain protein	Loss
Cluster1676	12	COG1139	C	protein of unknown function DUF162	Loss
Cluster1875	9	COG1175	G	trehalose/maltose transport inner membrane protein; Part of a binding-protein-dependent tran [...]	Loss
Cluster1790	10	NOG11570	S	hypothetical protein	Loss
Cluster2561	5	COG1986	FV	NTPase	Loss
Cluster1036	35	COG0277	C	FAD linked oxidase domain-containing protein	Gain
Cluster4139	3	COG1842	KT	Phage shock protein A PspA/IM30	Gain
Cluster958	38	/	/	/	Gain
Cluster2077	8	COG4413	E	putative UreA transporter	Gain
Cluster1331	22	COG0535	R	Radical SAM domain protein	Gain
Cluster6455	2	COG1848	R	hypothetical protein	Loss
Cluster1630	13	COG1960	I	acyl-CoA dehydrogenase domain protein	Loss
Cluster2840	5	/	/	/	Gain
Cluster646	47	COG1422	S	membrane protein-like protein	Gain
Cluster1686	12	COG1871	NT	chemoreceptor glutamine deamidase CheD; Probably deamidates glutamine residues to glutamate [...]	Gain
Cluster3352	4	COG1751	S	hypothetical protein	Loss
Cluster2556	5	COG0644	C	flavoprotein	Loss
Cluster586	49	COG3243	I	poly(R)-hydroxyalkanoic acid synthase subunit PhaC	Gain
Cluster653	47	COG0714	R	ATPase	Gain
Cluster3215	4	COG1743	L	protein of unknown function DUF1156	Gain
Cluster710	45	COG1321	K	DtxR family iron dependent repressor	Gain
Cluster844	42	/	/	/	Gain
Cluster620	48	/	/	/	Gain
Cluster2836	5	NOG08298	K	hypothetical protein	Gain
Cluster618	48	COG0346	Q	hypothetical protein	Gain
Cluster1923	9	COG1857	V	hypothetical protein	Loss
Cluster2593	5	/	/	/	Gain
Cluster1797	10	COG0145	EQ	Hydantoinase/oxoprolinase	Loss
Cluster699	46	COG0054	H	6,7-dimethyl-8-ribityllumazine synthase	Gain
Cluster4255	3	COG0524	G	ribokinase-like domain-containing protein	Loss
Cluster3410	3	COG1146	F	4Fe-4S ferredoxin iron-sulfur binding domain-containing protein	Loss
Cluster2230	7	/	/	/	Loss
Cluster2900	4	COG0426	C	Flavoprotein, putative	Loss
Cluster1089	33	/	/	/	Gain
Cluster1992	8	COG0274	F	deoxyribose-phosphate aldolase	Loss
Cluster4248	3	/	/	/	Gain
Cluster2477	6	/	/	/	Gain
Cluster3105	4	COG1583	V	hypothetical protein	Gain
Cluster2332	6	COG5258	R	GTP-binding protein	Loss
Cluster803	43	/	/	/	Gain
Cluster17	148	/	/	/	Gain
Cluster1653	13	/	/	/	Gain
Cluster2673	5	COG2246	I	glycosyl transferase family protein	Loss
Cluster6468	2	COG3259	C	nickel-dependent hydrogenase large subunit	Loss
Cluster1380	21	COG0451	M	NAD-dependent epimerase/dehydratase	Gain
Cluster967	38	COG0132	H	dethiobiotin synthase	Gain
Cluster333	56	/	/	/	Gain
Cluster2254	7	COG0467	T	ATPase	Gain
Cluster2738	5	COG2430	S	hypothetical protein	Gain
Cluster3389	3	COG0554	C	glycerol kinase	Loss
Cluster686	46	/	/	/	Gain
Cluster722	45	COG0502	H	biotin synthase; Catalyzes the conversion of dethiobiotin (DTB) to biotin by the insertion o [...]	Gain
Cluster1885	9	COG0017	J	aspartyl-tRNA synthetase	Loss
Cluster2652	5	COG1708	R	DNA polymerase, beta domain protein region	Loss
Cluster2921	4	/	/	/	Loss
Cluster4245	3	COG3379	R	Protein involved in mitomycin biosynthesis	Gain
Cluster937	39	NOG12400	S	hypothetical protein	Gain
Cluster2118	7	COG2068	H	molybdopterin molybdochelatase / molybdenum cofactor cytidylyltransferase	Loss
Cluster726	45	COG3467	V	pyridoxamine 5'-phosphate oxidase-related FMN-binding	Gain
Cluster1566	15	COG0053	P	cation diffusion facilitator family transporter	Gain
Cluster2824	5	/	/	/	Gain
Cluster2906	4	/	/	/	Gain
Cluster2212	7	COG1637	L	hypothetical protein	Loss
Cluster759	44	/	/	/	Gain
Cluster764	44	COG1378	K	transcriptional regulator TrmB	Gain
Cluster651	47	COG0596	HR	alpha/beta hydrolase fold	Gain
Cluster2884	4	NOG09908	/	hypothetical protein	Loss
Cluster2160	7	COG0365	I	acetate--CoA ligase	Loss
Cluster3835	3	/	/	/	Gain
Cluster1916	9	COG1055	P	citrate transporter	Loss
Cluster1721	11	COG1975	O	hypothetical protein	Loss
Cluster1627	13	COG0619	H	cobalt transport protein	Loss
Cluster4220	3	COG1857	V	hypothetical protein	Gain
Cluster2217	7	NOG14311	/	hypothetical protein	Loss
Cluster2346	6	COG1208	JM	nucleotidyl transferase	Loss
Cluster2444	6	COG4732	S	ThiW protein	Loss
Cluster3348	4	COG3371	S	hypothetical protein	Loss
Cluster4263	3	COG0839	C	NADH-ubiquinone/plastoquinone oxidoreductase chain 6	Loss
Cluster2151	7	COG2412	S	hypothetical protein	Loss
Cluster3340	4	/	/	/	Gain
Cluster1330	22	COG1014	C	pyruvate flavodoxin/ferredoxin oxidoreductase domain-containing protein	Loss
Cluster1870	9	COG0517	T	signal transduction protein	Loss
Cluster988	37	/	/	/	Gain
Cluster2143	7	COG1469	H	GTP cyclohydrolase; Converts GTP to 7,8-dihydro-D-neopterin 2',3'-cyclic phosphate, the firs [...]	Loss
Cluster6459	2	NOG245281	/	DNA polymerase beta subunit	Loss
Cluster2783	5	/	/	/	Gain
[truncated: 889 more rows]
