# Supplementary material for: Genomic inference of the metabolism and evolution of the archaeal phylum Aigarchaeota
Source: Nat Commun. 2018 Jul 19;9:2832. doi: 10.1038/s41467-018-05284-4 (PMC6053391; doi:10.1038/s41467-018-05284-4)
Supplement: Supplementary file 7 — Supplementary Data 4 [file 41467_2018_5284_MOESM7_ESM.xlsx]

## Sheet: Sheet1
Supplementary Data 4. Identified potential horizontal transferred genes for the six aigarchaeal bins.
GMQ bin_10
Gene name	Annotation	Match	Phylum
2718338677	tyrosyl-tRNA synthetase	Archaeoglobus fulgidus DSM 4304	Euryarchaeota
2718338683	carbohydrate ABC transporter membrane protein 2, CUT1 family	Dictyoglomus thermophilum H-6-12	Dictyoglomi
2718338692	putative N6-adenine-specific DNA methylase/tRNA (guanine6-N2)-methyltransferase	Methanotorris igneus Kol 5	Euryarchaeota
2718338697	histidinol dehydrogenase	Thermogemmatispora carboxidivorans	Chloroflexi
2718338702	histidyl-tRNA synthetase	Methanothermus fervidus DSM 2088	Euryarchaeota
2718338726	phosphoenolpyruvate carboxylase, type 2	Metallosphaera yellowstonensis MK1	Crenarchaeota
2718338728	Aldo/keto reductase	Thermodesulfovibrio sp. N1	Nitrospirae
2718338729	glyceraldehyde 3-phosphate dehydrogenase/glyceraldehyde-3-phosphate dehydrogenase (NAD(P))	Thermofilum pendens Hrk 5	Crenarchaeota
2718338730	Nucleotidyl transferase	Thermoanaerobacterium thermosaccharolyticum DSM 571	Firmicutes
2718338737	ATP-binding protein involved in chromosome partitioning	Thermococcus piezophilus	Euryarchaeota
2718338739	hypothetical protein	Hyperthermus butylicus DSM 5456	Crenarchaeota
2718338740	geranylgeranyl diphosphate synthase, type I	Halopiger goleimassiliensis	Euryarchaeota
2718338749	Glycosyltransferase, catalytic subunit of cellulose synthase and poly-beta-1,6-N-acetylglucosamine synthase	Rhodobacteraceae bacterium SB2	Proteobacteria
2718338761	phosphoenolpyruvate synthase	Thermofilum uzonense	Crenarchaeota
2718338763	lipoate-protein ligase A	Pyrococcus sp. NA2	Euryarchaeota
2718338766	FGGY family of carbohydrate kinases, N-terminal domain	Christensenella massiliensis	Firmicutes
2718338773	anthranilate phosphoribosyltransferase	Ectothiorhodospira sp. BSL-9	Proteobacteria
2718338775	phosphoribosylanthranilate isomerase	Methanocella arvoryzae MRE50	Euryarchaeota
2718338777	tryptophan synthase, alpha chain	Ardenticatena maritima	Chloroflexi
2718338783	dihydroorotase	Thermofilum pendens Hrk 5	Crenarchaeota
2718338785	CTP synthase	Thermofilum adornatus	Crenarchaeota
2718338789	DNA topoisomerase-1	Thermoproteus uzoniensis 768-20	Crenarchaeota
2718338790	chorismate mutase / prephenate dehydratase	Aquifex aeolicus VF5	Aquificae
2718338811	deoxyribose-phosphate aldolase	Caldanaerobacter subterraneus subsp. tengcongensis MB4	Firmicutes
2718338813	myo-inositol 2-dehydrogenase / D-chiro-inositol 1-dehydrogenase/scyllo-inositol 2-dehydrogenase (NAD+)	Caldilinea aerophila DSM 14535 = NBRC 104270	Chloroflexi
2718338814	3-oxoacyl-[acyl-carrier protein] reductase	Vulcanisaeta thermophila	Crenarchaeota
2718338817	Ca2+-transporting ATPase	Desulfovibrio aminophilus DSM 12254	Proteobacteria
2718338818	pyrophosphate-dependent phosphofructokinase	Candidatus Kryptobacter tengchongensis	Candidatus Kryptonia
2718338819	ABC transporter	Thermofilum uzonense	Crenarchaeota
2718338820	TOBE domain-containing protein	Thermofilum uzonense	Crenarchaeota
2718338821	ribulose-phosphate 3-epimerase	Caloranaerobacter azorensis H53214	Firmicutes
2718338826	DNA repair photolyase	Thermodesulfovibrio islandicus DSM 12570	Nitrospirae
2718338829	Nitroreductase	Methanosarcina barkeri MS	Euryarchaeota
2718338831	LSU ribosomal protein L24P	Thermococcus barophilus MP	Euryarchaeota
2718338839	large subunit ribosomal protein L18	Vulcanisaeta distributa DSM 14429	Crenarchaeota
2718338845	ketol-acid reductoisomerase	Pyrococcus sp. NA2	Euryarchaeota
2718338847	3-isopropylmalate/(R)-2-methylmalate dehydratase small subunit	Methanocaldococcus villosus KIN24-T80	Euryarchaeota
2718338851	putative ABC transport system ATP-binding protein	Thermoflexus hugenholtzii JAD2	Chloroflexi
2718338856	aspartyl-tRNA synthetase	Candidatus Korarchaeum cryptofilum OPF8	Candidatus Korarchaeota
2718338863	simple sugar transport system ATP-binding protein	Thermofilum adornatus	Crenarchaeota
2718338864	nucleoside-binding protein	Anaerolinea thermophila UNI-1	Chloroflexi
2718338866	electron transfer flavoprotein beta subunit	Clostridium aceticum	Firmicutes
2718338867	electron transfer flavoprotein alpha subunit apoprotein	Acetomicrobium hydrogeniformans ATCC BAA-1850	Synergistetes
2718338868	glycolate oxidase	Geoglobus acetivorans	Euryarchaeota
2718338869	aldehyde:ferredoxin oxidoreductase	Candidatus Korarchaeum cryptofilum OPF8	Candidatus Korarchaeota
2718338871	tRNA(Met) cytidine acetyltransferase	Hyperthermus butylicus DSM 5456	Crenarchaeota
2718338876	Glutaredoxin-like domain protein	Dictyoglomus turgidum DSM 6724	Dictyoglomi
2718338887	Flavorubredoxin	Palaeococcus pacificus DY20341	Euryarchaeota
2718338889	1-Cys peroxiredoxin	Thermofilum pendens Hrk 5	Crenarchaeota
2718338894	sulfide dehydrogenase (flavoprotein) subunit SudA	Thermoanaerobacter thermohydrosulfuricus	Firmicutes
2718338896	glucosamine--fructose-6-phosphate aminotransferase (isomerizing)	Thermococcus piezophilus	Euryarchaeota
2718338897	hydrogenase maturation protein HypF	Pyrolobus fumarii 1A	Crenarchaeota
2718338898	Coenzyme F420-reducing hydrogenase, alpha subunit	Rhodothermus marinus DSM 4252	Bacteroidetes
2718338899	Coenzyme F420-reducing hydrogenase, gamma subunit	Desulfobacca acetoxidans DSM 11109	Proteobacteria
2718338900	NAD(P)H-flavin reductase	Thermogladius cellulolyticus 1633	Crenarchaeota
2718338902	4Fe-4S dicluster containing protein	Rhodothermus marinus DSM 4252	Bacteroidetes
2718338905	NADH-quinone oxidoreductase subunit E	Thermococcus zilligii AN1	Euryarchaeota
2718338906	NADH-quinone oxidoreductase subunit F	Moorella glycerini	Firmicutes
2718338907	NADH-ubiquinone oxidoreductase-G iron-sulfur binding region	Lachnoclostridium phocaeense	Firmicutes
2718338911	hydrogenase expression/formation protein HypE	Sulfolobus sp. A20	Crenarchaeota
2718338912	hydrogenase expression/formation protein HypD	Sulfolobus sp. A20	Crenarchaeota
2718338917	NADH-quinone oxidoreductase subunit D	Elusimicrobium minutum Pei191	Elusimicrobia
2718338918	NADH-quinone oxidoreductase subunit H	Kyrpidia tusciae DSM 2912	Firmicutes
2718338930	zinc/manganese transport system ATP-binding protein	Methanolacinia petrolearia DSM 11571	Euryarchaeota
2718338934	Uncharacterized conserved protein YecE, DUF72 family	Acidilobus saccharovorans 345-15	Crenarchaeota
2718338938	tungstate transport system ATP-binding protein	Pyrodictium delaneyi	Crenarchaeota
2718338939	tungstate transport system permease protein	Pyrodictium delaneyi	Crenarchaeota
2718338940	tungstate transport system substrate-binding protein	Pyrodictium delaneyi	Crenarchaeota
2718338949	Uncharacterized conserved protein YecE, DUF72 family	Thermofilum pendens Hrk 5	Crenarchaeota
2718338953	Major Facilitator Superfamily protein	Thermogladius cellulolyticus 1633	Crenarchaeota
2718338958	peptide/nickel transport system ATP-binding protein	Vulcanisaeta sp. EB80	Crenarchaeota
2718338967	Aldehyde dehydrogenase family protein	Thermoanaerobacter indiensis BSB-33	Firmicutes
2718338968	Aldehyde dehydrogenase family protein	Thermoanaerobacter ethanolicus JW 200	Firmicutes
2718338974	energy-coupling factor transport system ATP-binding protein	Sediminispirochaeta smaragdinae DSM 11293	Spirochaetes
2718338975	energy-coupling factor transport system ATP-binding protein	Thermogladius cellulolyticus 1633	Crenarchaeota
2718338984	deoxyribodipyrimidine photo-lyase	Fervidobacterium nodosum Rt17-B1	Thermotogae
2718338985	UV-damage endonuclease	Fervidobacterium thailandensis	Thermotogae
2718338986	Uncharacterized conserved protein YbgA, DUF1722 family	Sulfurihydrogenibium azorense Az-Fu1	Aquificae
2718338988	TspO and MBR related proteins	Methanomassiliicoccus luminyensis B10	Euryarchaeota
2718339051	endonuclease-3	Thermanaerothrix daxensis	Chloroflexi
2718339052	3-oxoacyl-[acyl-carrier protein] reductase	Thermoproteus tenax Kra 1	Crenarchaeota
2718339053	dihydrolipoamide dehydrogenase	Numidum massiliense
2718339054	pyruvate ferredoxin oxidoreductase gamma subunit	Thermofilum adornatus	Crenarchaeota
2718339056	pyruvate ferredoxin oxidoreductase alpha subunit	Thermofilum adornatus	Crenarchaeota
2718339057	pyruvate ferredoxin oxidoreductase beta subunit	Thermofilum uzonense	Crenarchaeota
2718339059	2'-5' RNA ligase	Vulcanisaeta moutnovskia 768-28	Crenarchaeota
2718339062	5-formyltetrahydrofolate cyclo-ligase	Hyperthermus butylicus DSM 5456	Crenarchaeota
2718339070	DNA ligase-1	Thermofilum uzonense	Crenarchaeota
2718339074	asparaginyl-tRNA synthetase	Candidatus Korarchaeum cryptofilum OPF8	Candidatus Korarchaeota
2718339077	amino acid/amide ABC transporter ATP-binding protein 2, HAAT family	Pyrodictium delaneyi	Crenarchaeota
2718339078	branched-chain amino acid transport system ATP-binding protein	Pyrodictium occultum	Crenarchaeota
2718339081	branched-chain amino acid transport system permease protein	Candidatus Korarchaeum cryptofilum OPF8	Candidatus Korarchaeota
2718339083	5-methylthioadenosine/S-adenosylhomocysteine deaminase	Archaeoglobus sulfaticallidus PM70-1	Euryarchaeota
2718339085	N-glycosylase/DNA lyase	Candidatus Korarchaeum cryptofilum OPF8	Candidatus Korarchaeota
2718339087	5'-methylthioadenosine phosphorylase	Pyrolobus fumarii 1A	Crenarchaeota
2718339096	ribonuclease Z	Methanosarcina barkeri MS	Euryarchaeota
2718339109	TatD DNase family protein	delta proteobacterium PSCGC 5342	Proteobacteria
2718339113	putative pyruvate formate lyase activating enzyme	Pyrolobus fumarii 1A	Crenarchaeota
2718339123	alcohol dehydrogenase/alcohol dehydrogenase	Thermofilum carboxyditrophus 1505	Crenarchaeota
2718339125	glyoxylate reductase	Candidatus Korarchaeum cryptofilum OPF8	Candidatus Korarchaeota
2718339126	ketol-acid reductoisomerase	Sulfolobus solfataricus P2	Crenarchaeota
2718339127	2-dehydro-3-deoxyglucarate aldolase/4-hydroxy-2-oxoheptanedioate aldolase	Candidatus Marispirochaeta sp. JC444	Spirochaetes
2718339129	ATP adenylyltransferase	Thermococcus sp. 2319x1	Euryarchaeota
2718339130	cyclic pyranopterin monophosphate synthase subunit MoaC	Sulfolobus acidocaldarius DSM 639	Crenarchaeota
2718339131	molybdopterin adenylyltransferase	Vulcanisaeta distributa DSM 14429	Crenarchaeota
2718339158	Nicotinamidase-related amidase	Acidianus hospitalis W1	Crenarchaeota
2718339159	nicotinate phosphoribosyltransferase	Thermococcus onnurineus NA1	Euryarchaeota
2718339167	nucleoside diphosphate kinase	Thermosipho atlanticus DSM 15807	Thermotogae
2718339171	isopentenyl-diphosphate delta-isomerase	Geoglobus ahangari	Euryarchaeota
2718339175	Predicted phosphoribosyltransferase	Sorangium cellulosum So ce56	Proteobacteria
2718339190	branched-chain amino acid aminotransferase	Methanosalsum zhilinae DSM 4017	Euryarchaeota
2718339191	hypothetical protein	Desulfurococcus amylolyticus DSM 16532	Crenarchaeota
2718339194	Enoyl-(Acyl carrier protein) reductase	Caldivirga maquilingensis IC-167	Crenarchaeota
2718339195	short chain dehydrogenase	Caldivirga maquilingensis IC-167	Crenarchaeota
2718339201	glyceraldehyde-3-phosphate dehydrogenase	Thermofilum uzonense	Crenarchaeota
2718339203	superoxide dismutase, Fe-Mn family	Methanoregula boonei 6A8	Euryarchaeota
2718339210	succinyl-diaminopimelate desuccinylase	Marinitoga sp. 1137	Thermotogae
2718339214	asparaginyl-tRNA synthetase	Thermofilum pendens Hrk 5	Crenarchaeota
2718339215	molybdopterin molybdochelatase	Acidilobus saccharovorans 345-15	Crenarchaeota
2718339216	putative molybdopterin biosynthesis protein	Desulfurococcus mucosus DSM 2162	Crenarchaeota
2718339217	aldehyde:ferredoxin oxidoreductase	Tepidibacillus sp. HK-1	Firmicutes
2718339218	Molybdopterin or thiamine biosynthesis adenylyltransferase	Thermofilum carboxyditrophus 1505	Crenarchaeota
2718339227	tungsten-dependent formaldehyde:ferredoxin oxidoreductase	Desulfovirgula thermocuniculi DSM 16036	Firmicutes
2718339229	glucokinase	Thermogladius cellulolyticus 1633	Crenarchaeota
2718339233	Radical SAM superfamily enzyme YgiQ, UPF0313 family	Methanobrevibacter sp. 87.7	Euryarchaeota
2718339234	NOL1/NOP2/sun family putative RNA methylase	Palaeococcus pacificus DY20341	Euryarchaeota
2718339239	16S rRNA (cytosine967-C5)-methyltransferase	Thermotalea metallivorans	Firmicutes
2718339241	Glyoxylase, beta-lactamase superfamily II	Thermodesulfovibrio sp. N1	Nitrospirae
2718339245	Uncharacterized protein, contains ferredoxin domain	Caldanaerovirga acetigignens	Firmicutes
2718339258	fumarate hydratase subunit alpha	Pyrodictium occultum	Crenarchaeota
2718339259	fumarate hydratase subunit beta	Thermoproteus tenax Kra 1	Crenarchaeota
2718339260	acetyltransferase	Syntrophorhabdus aromaticivorans UI	Proteobacteria
2718339265	spermidine synthase	Vulcanisaeta thermophila	Crenarchaeota
2718339266	S-adenosylmethionine decarboxylase	Desulfurella acetivorans A63	Proteobacteria
2718339267	Phosphoglycerate dehydrogenase	Thermofilum pendens Hrk 5	Crenarchaeota
2718339268	2-keto-3-deoxy-phosphogluconate aldolase	Prevotella enoeca	Bacteroidetes
2718339269	D-3-phosphoglycerate dehydrogenase	Thermanaeromonas toyohensis ToBE	Firmicutes
2718339271	ferrous iron transport protein B	Methanosphaerula palustris E1-9c	Euryarchaeota
2718339279	dTDP-4-amino-4,6-dideoxygalactose transaminase	Paenibacillus sp. VKM B-2647	Firmicutes
2718339280	alanine dehydrogenase	Archaeoglobus fulgidus DSM 4304	Euryarchaeota
2718339291	AP endonuclease family 2 C terminus	Bacillus sp. J13	Firmicutes
2718339302	dihydroxy-acid dehydratase	Methanothermobacter marburgensis str. Marburg	Euryarchaeota
2718339305	secondary thiamine-phosphate synthase enzyme	Pyrococcus sp. ST04	Euryarchaeota
2718339313	hypothetical protein	Archangium gephyra	Proteobacteria
2718339315	UDP-N-acetylglucosamine diphosphorylase/glucosamine-1-phosphate N-acetyltransferase	Isosphaera pallida ATCC 43644	Planctomycetes
2718339319	adenine phosphoribosyltransferase	Candidatus Korarchaeum cryptofilum OPF8	Candidatus Korarchaeota
2718339322	3-hydroxy-3-methylglutaryl-coenzyme A reductase	Archaeoglobus veneficus SNP6	Euryarchaeota
2718339327	acetoin utilization protein AcuC	Candidatus Korarchaeum cryptofilum OPF8	Candidatus Korarchaeota
2718339329	4-nitrophenyl phosphatase	Archaeoglobus fulgidus DSM 4304	Euryarchaeota
2718339332	myo-inositol-1-phosphate synthase	Thermoflexus hugenholtzii JAD2	Chloroflexi
2718339333	hypothetical protein	Methanomassiliicoccus luminyensis B10	Euryarchaeota
2718339339	adenosylhomocysteinase	Vulcanisaeta thermophila	Crenarchaeota
2718339344	molybdenum cofactor synthesis domain-containing protein	Roseiflexus castenholzii DSM 13941	Chloroflexi
2718339362	2-isopropylmalate synthase	Pyrobaculum islandicum DSM 4184	Crenarchaeota
2718339371	Radical SAM superfamily enzyme YgiQ, UPF0313 family	Pyrococcus horikoshii OT3	Euryarchaeota
2718339376	dTMP kinase	Desulfurococcus mucosus DSM 2162	Crenarchaeota
2718339404	K(+)-stimulated pyrophosphate-energized sodium pump	Caldivirga maquilingensis IC-167	Crenarchaeota
2718339405	hypothetical protein	Aciduliprofundum boonei T469	Euryarchaeota
2718339433	protein phosphatase	Thermofilum adornatus	Crenarchaeota
2718339434	putative hydroxymethylpyrimidine transporter CytX	Candidatus Korarchaeum cryptofilum OPF8	Candidatus Korarchaeota
2718339437	L-iditol 2-dehydrogenase	Salinarimonas rosea DSM 21201	Proteobacteria
2718339438	3-oxoacyl-[acyl-carrier protein] reductase	Geobacillus sp. 46C-IIa	Firmicutes
2718339441	protease-4	Thermofilum pendens Hrk 5	Crenarchaeota
2718339444	Nicotinamidase-related amidase	Archaeoglobus fulgidus DSM 4304	Euryarchaeota
2718339449	dolichol-phosphate mannosyltransferase	Nocardioides sp. Root1257	Actinobacteria
2718339451	ADP-ribose pyrophosphatase	Alkaliphilus oremlandii OhILAs	Firmicutes
2718339457	aminopeptidase	Hyperthermus butylicus DSM 5456	Crenarchaeota
2718339465	ribose 5-phosphate isomerase B	Desulfurococcus amylolyticus 1221n	Crenarchaeota
2718339468	glycerate 2-kinase	Candidatus Korarchaeum cryptofilum OPF8	Candidatus Korarchaeota
2718339470	acetylornithine deacetylase/succinyl-diaminopimelate desuccinylase	Cohnella sp. 6021052837	Firmicutes
2718339471	translation initiation factor 1	Methanocaldococcus villosus KIN24-T80	Euryarchaeota
2718339473	cysteinyl-tRNA synthetase	Caldithrix abyssi DSM 13497	Calditrichaeota
2718339489	L-threonylcarbamoyladenylate synthase	Thermogladius cellulolyticus 1633	Crenarchaeota
2718339495	aldehyde:ferredoxin oxidoreductase	Caldisphaera lagunensis DSM 15908	Crenarchaeota
2718339497	cyclic pyranopterin phosphate synthase	Thermococcus guaymasensis DSM 11113	Euryarchaeota
2718339504	DNA repair photolyase	Thermofilum pendens Hrk 5	Crenarchaeota
2718339509	gamma-glutamyltransferase 1 Threonine peptidase. MEROPS family T03	Clostridium lundense DSM 17049	Firmicutes
2718339512	L-glutamine synthetase	Sulfolobus sp. A20	Crenarchaeota
2718339514	4-aminobutyrate aminotransferase	Archaeoglobus sulfaticallidus PM70-1	Euryarchaeota
2718339519	Aspartate/methionine/tyrosine aminotransferase	Thermoflexus hugenholtzii JAD2	Chloroflexi
2718339531	hydroxymethylglutaryl-CoA synthase	Thermococcus piezophilus	Euryarchaeota
2718339532	acetyl-CoA C-acetyltransferase	Thermofilum adornatus	Crenarchaeota
2718339536	pyrroline-5-carboxylate reductase	Pyrococcus sp. NA2	Euryarchaeota
2718339551	16S rRNA (adenine1518-N6/adenine1519-N6)-dimethyltransferase	Methanopyrus sp. KOL6	Euryarchaeota
2718339556	Reverse gyrase	Pyrococcus yayanosii CH1	Euryarchaeota
2718339564	Aldo/keto reductase	Thermodesulfovibrio sp. N1	Nitrospirae
2718339569	L-glutamine synthetase	Pyrococcus sp. NA2	Euryarchaeota
2718339593	4-aminobutyrate aminotransferase	Thermofilum carboxyditrophus 1505	Crenarchaeota
2718339604	glycine cleavage system H protein	Sulfurihydrogenibium azorense Az-Fu1	Aquificae
2718339614	2,3-bisphosphoglycerate-independent phosphoglycerate mutase	Methanocaldococcus bathoardescens	Euryarchaeota
2718339616	tRNA sulfurtransferase ThiI	Thermus oshimai JL-2	Deinococcus-Thermus
2718339620	cysteine desulfurase	Methanobacterium formicicum DSM 3637	Euryarchaeota
2718339625	transketolase	Hydrogenobacter thermophilus TK-6	Aquificae
2718339628	adenine phosphoribosyltransferase	Candidatus Korarchaeum cryptofilum OPF8	Candidatus Korarchaeota
2718339630	energy-coupling factor transport system ATP-binding protein	Candidatus Korarchaeum cryptofilum OPF8	Candidatus Korarchaeota
2718339640	NitT/TauT family transport system ATP-binding protein	Ammonifex degensii KC4	Firmicutes
2718339641	NitT/TauT family transport system permease protein	Thermanaeromonas toyohensis ToBE	Firmicutes
2718339642	thioredoxin	Thermus igniterrae ATCC 700962	Deinococcus-Thermus
2718339652	cysteine synthase A	Thermofilum carboxyditrophus 1505	Crenarchaeota
2718339677	cob(I)alamin adenosyltransferase	Chloroflexus sp. Y-396-1	Chloroflexi
2718339682	Glycosyl transferase family 2	Methanopyrus sp. KOL6	Euryarchaeota
2718339689	ribose-5-phosphate isomerase	Geoglobus acetivorans	Euryarchaeota
2718339694	hypothetical protein	Thermoproteus uzoniensis 768-20	Crenarchaeota
2718339715	monosaccharide ABC transporter membrane protein, CUT2 family	Thermotoga neapolitana DSM 4359	Thermotogae
2718339716	ribose transport system permease protein	Thermotoga neapolitana DSM 4359	Thermotogae
2718339717	monosaccharide ABC transporter ATP-binding protein, CUT2 family	Thermotoga neapolitana DSM 4359	Thermotogae
2718339720	xylulokinase	Caldilinea aerophila DSM 14535 = NBRC 104270	Chloroflexi
2718339721	aldehyde:ferredoxin oxidoreductase	Thermoanaerobacter pseudethanolicus ATCC 33223	Firmicutes
2718339722	glucose-6-phosphate isomerase	Thermococcus kodakarensis KOD1	Euryarchaeota
2718339723	Threonine dehydrogenase	Aureimonas sp. AU20	Proteobacteria
2718339729	FGGY family of carbohydrate kinases, C-terminal domain	Pseudothermotoga hypogea DSM 11164 = NBRC 106472	Thermotogae
2718339730	FGGY family of carbohydrate kinases, N-terminal domain	Thermotoga sp. 2812B	Thermotogae
2718339732	Hydrogenase maturation factor	Pyrolobus fumarii 1A	Crenarchaeota
2718339734	Adenylosuccinate synthetase	Peptococcaceae bacterium CEB3	Firmicutes
2718339735	adenylosuccinate lyase	Lysobacter gummosus	Proteobacteria
2718339751	Nitrate/nitrite transporter NarK	Caldicellulosiruptor kristjanssonii I77R1B	Firmicutes
2718339754	O-acetyl-ADP-ribose deacetylase (regulator of RNase III), contains Macro domain	Thermacetogenium phaeum DSM 12270	Firmicutes
2718339755	Proteasome assembly chaperone (PAC2) family protein	Arthrobacter luteolus NBRC 107841	Actinobacteria
2718339759	MFS transporter, putative metabolite:H+ symporter	Candidatus Korarchaeum cryptofilum OPF8	Candidatus Korarchaeota
2718339763	pyruvate kinase	Pyrodictium delaneyi	Crenarchaeota
2718339770	zinc transporter, ZIP family	Armatimonadetes bacterium GXS	Armatimonadetes
2718339774	HDIG domain-containing protein	Caldanaerobius polysaccharolyticus DSM 13641	Firmicutes
2718339776	uridine phosphorylase	Aciduliprofundum sp. MAR08-339	Euryarchaeota
2718339777	membrane protein YqaA, SNARE-associated domain	Bacillus sp. Leaf406	Firmicutes
2718339779	ABC-2 type transport system ATP-binding protein	Thermotoga caldifontis AZM44c09	Thermotogae
2718339785	phosphomannomutase / phosphoglucomutase	Thermodesulfatator autotrophicus	Thermodesulfobacteria
2718339812	hypothetical protein	Geobacter uraniireducens Rf4	Proteobacteria
2718339813	Fe-S cluster assembly ATP-binding protein	Euryarchaeota archaeon AMET1	Euryarchaeota
2718339814	DNA ligase D, 3'-phosphoesterase domain-containing protein	Thermofilum adornatus	Crenarchaeota
2718339817	predicted aconitase subunit 2	Thermococcus sp. 2319x1	Euryarchaeota
2718339819	Predicted transcriptional regulator with C-terminal CBS domains	Candidatus Korarchaeum cryptofilum OPF8	Candidatus Korarchaeota
2718339820	cystathionine gamma-synthase	Thermococcus chitonophagus	Euryarchaeota
2718339826	6-phosphofructokinase	Methanocella conradii HZ254	Euryarchaeota
2718339827	serine protease, ClpP class	Pyrolobus fumarii 1A	Crenarchaeota
2718339829	Major Facilitator Superfamily protein	Thermogladius cellulolyticus 1633	Crenarchaeota
2718339849	SagB-type dehydrogenase domain-containing protein	Thermococcus paralvinellae	Euryarchaeota
2718339861	putative transcriptional regulator	Thermococcus piezophilus	Euryarchaeota
2718339863	translation initiation factor 6 (aeIF-6)	Thermofilum uzonense	Crenarchaeota
2718339865	Adenine deaminase	Candidatus Korarchaeum cryptofilum OPF8	Candidatus Korarchaeota
2718339869	UDPglucose--hexose-1-phosphate uridylyltransferase	Staphylothermus marinus F1	Crenarchaeota
2718339883	simple sugar transport system permease protein	Desulfotomaculum ferrireducens	Firmicutes
2718339884	simple sugar transport system permease protein	Thermorudis peleae	Chloroflexi
2718339885	simple sugar transport system ATP-binding protein	Ardenticatena maritima	Chloroflexi
2718339886	simple sugar transport system substrate-binding protein	Pyrodictium delaneyi	Crenarchaeota
2718339890	DNA (cytosine-5)-methyltransferase 1	Methanopyrus sp. KOL6	Euryarchaeota
2718339893	3-oxoacyl-[acyl-carrier protein] reductase	Aciduliprofundum boonei T469	Euryarchaeota
2718339902	fructokinase	Thermococcus barophilus MP	Euryarchaeota
2718339904	tRNA pseudouridine synthase 10	Methanotorris igneus Kol 5	Euryarchaeota
2718339906	methionyl-tRNA synthetase	Candidatus Kryptobacter tengchongensis	Candidatus Kryptonia
2718339907	cell division protein FtsZ	Methanotorris igneus Kol 5	Euryarchaeota
2718339922	Isoleucyl-tRNA synthetase	Pyrodictium occultum	Crenarchaeota
2718339923	RIO kinase 2	Pyrolobus fumarii 1A	Crenarchaeota
2718339926	S-adenosylmethionine synthetase	Staphylothermus marinus F1	Crenarchaeota
2718339927	hypothetical protein	Thermofilum pendens Hrk 5	Crenarchaeota
2718339930	L-threonine synthase	Methanocaldococcus vulcanius M7	Euryarchaeota
2718339933	2-isopropylmalate synthase	Pyrodictium delaneyi	Crenarchaeota
2718339934	TIGR00375 family protein	Ruminococcus sp. JC304	Firmicutes
2718339949	pyruvate formate lyase activating enzyme	Thermococcus sp. 2319x1	Euryarchaeota
2718339952	radical SAM additional 4Fe4S-binding SPASM domain-containing protein	Caldivirga sp. MU80	Crenarchaeota
2718339996	TBP-interacting protein TIP49	Archaeoglobus fulgidus DSM 4304	Euryarchaeota
2718340000	transcription initiation factor TFIIB	Archaeoglobus fulgidus DSM 4304	Euryarchaeota
2718340002	23S rRNA (uridine2552-2'-O)-methyltransferase	Methanobacterium paludis	Euryarchaeota
2718340007	Xaa-Pro aminopeptidase/Xaa-Pro dipeptidase	Pyrococcus yayanosii CH1	Euryarchaeota
2718340023	energy-coupling factor transport system ATP-binding protein	Candidatus Korarchaeum cryptofilum OPF8	Candidatus Korarchaeota
2718340024	energy-coupling factor transport system ATP-binding protein	Thermofilum pendens Hrk 5	Crenarchaeota
2718340030	5-methyltetrahydropteroyltriglutamate--homocysteine methyltransferase	Pyrodictium occultum	Crenarchaeota
2718340044	iron complex transport system ATP-binding protein/zinc/manganese transport system ATP-binding protein/zinc transport system ATP-binding protein	Archaeoglobus veneficus SNP6	Euryarchaeota
2718340047	small subunit ribosomal protein S3Ae	Metallosphaera yellowstonensis MK1	Crenarchaeota
2718340059	Predicted glycosyl hydrolase, GH43/DUF377 family	Methanothermus fervidus DSM 2088	Euryarchaeota
2718340072	cysteine desulfurase / selenocysteine lyase	Candidatus Kryptonium thompsoni	Candidatus Kryptonia
2718340073	cysteine synthase	Thermofilum adornatus	Crenarchaeota
2718340076	cysteine desulfurase	Candidatus Korarchaeum cryptofilum OPF8	Candidatus Korarchaeota
2718340077	nitrogen fixation protein NifU	Methanogenium cariaci JCM 10550	Euryarchaeota
2718340079	inosine-5'-monophosphate dehydrogenase	Thermofilum adornatus	Crenarchaeota
2718340091	L-fuculose-phosphate aldolase	Desulfotomaculum alcoholivorax DSM 16058	Firmicutes
2718340099	Predicted glycosyl hydrolase, GH43/DUF377 family	Methanothermus fervidus DSM 2088	Euryarchaeota
2718340100	L-2-hydroxycarboxylate dehydrogenase (NAD+)	Thermococcus sp. PK	Euryarchaeota
2718340101	putative Mg2+ transporter-C (MgtC) family protein	Geoglobus ahangari	Euryarchaeota
JZ bin_10
Gene name	Annotation	Match	Phylum
2718337413	3-oxoacyl-[acyl-carrier protein] reductase	Candidatus Desulfofervidus auxilii	Proteobacteria
2718337419	3-oxoacyl-[acyl-carrier protein] reductase	Shimazuella kribbensis DSM 45090	Firmicutes
2718337420	myo-inositol 2-dehydrogenase / D-chiro-inositol 1-dehydrogenase/scyllo-inositol 2-dehydrogenase (NAD+)	Caldilinea aerophila DSM 14535 = NBRC 104270	Chloroflexi
2718337422	deoxyribose-phosphate aldolase	Thermococcus peptonophilus	Euryarchaeota
2718337424	monosaccharide ABC transporter membrane protein, CUT2 family	Thermotoga neapolitana DSM 4359	Thermotogae
2718337425	monosaccharide ABC transporter membrane protein, CUT2 family	Thermotoga neapolitana DSM 4359	Thermotogae
2718337426	monosaccharide ABC transporter ATP-binding protein, CUT2 family	Thermotoga neapolitana DSM 4359	Thermotogae
2718337429	xylulokinase	Caldilinea aerophila DSM 14535 = NBRC 104270	Chloroflexi
2718337430	aldehyde:ferredoxin oxidoreductase	Thermoanaerobacter pseudethanolicus ATCC 33223	Firmicutes
2718337431	glucose-6-phosphate isomerase	Thermococcus kodakarensis KOD1	Euryarchaeota
2718337432	Threonine dehydrogenase	Pelobacter propionicus DSM 2379	Firmicutes
2718337437	hypothetical protein	Ignicoccus hospitalis KIN4/I	Crenarchaeota
2718337452	aldehyde:ferredoxin oxidoreductase	Tepidibacillus sp. HK-1	Firmicutes
2718337453	putative molybdopterin biosynthesis protein	Caldisphaera lagunensis DSM 15908	Crenarchaeota
2718337454	molybdopterin molybdochelatase	Acidilobus saccharovorans 345-15	Crenarchaeota
2718337455	asparaginyl-tRNA synthetase	Thermofilum pendens Hrk 5	Crenarchaeota
2718337459	succinyl-diaminopimelate desuccinylase	Marinitoga sp. 1137	Thermotogae
2718337462	superoxide dismutase, Fe-Mn family	Methanoregula boonei 6A8	Euryarchaeota
2718337464	glyceraldehyde-3-phosphate dehydrogenase	Thermofilum uzonense	Crenarchaeota
2718337465	Rubrerythrin	Thermofilum pendens Hrk 5	Crenarchaeota
2718337471	3-oxoacyl-[acyl-carrier protein] reductase	Caldivirga maquilingensis IC-167	Crenarchaeota
2718337474	hypothetical protein	Desulfurococcus amylolyticus DSM 16532	Crenarchaeota
2718337475	branched-chain amino acid aminotransferase	Methanosalsum zhilinae DSM 4017	Euryarchaeota
2718337488	Predicted phosphoribosyltransferase	Sorangium cellulosum So ce56	Proteobacteria
2718337492	isopentenyl-diphosphate delta-isomerase	Geoglobus ahangari	Euryarchaeota
2718337495	histidyl-tRNA synthetase	Methanothermus fervidus DSM 2088	Euryarchaeota
2718337499	Ca2+-transporting ATPase	Desulfovibrio aminophilus DSM 12254	Proteobacteria
2718337500	pyrophosphate-dependent phosphofructokinase	Candidatus Kryptobacter tengchongensis	Candidatus Kryptonia
2718337501	carbohydrate ABC transporter ATP-binding protein, CUT1 family	Thermofilum uzonense	Crenarchaeota
2718337502	ribulose-phosphate 3-epimerase	Caloranaerobacter azorensis H53214	Firmicutes
2718337506	DNA repair photolyase	Thermodesulfovibrio islandicus DSM 12570	Nitrospirae
2718337509	Nitroreductase	Methanosarcina barkeri MS	Euryarchaeota
2718337511	LSU ribosomal protein L24P	Thermococcus barophilus MP	Euryarchaeota
2718337519	large subunit ribosomal protein L18	Vulcanisaeta distributa DSM 14429	Crenarchaeota
2718337525	ketol-acid reductoisomerase	Pyrococcus sp. NA2	Euryarchaeota
2718337526	3-isopropylmalate/(R)-2-methylmalate dehydratase large subunit	Methanothermobacter thermautotrophicus str. Delta H	Euryarchaeota
2718337527	3-isopropylmalate/(R)-2-methylmalate dehydratase small subunit	Methanocaldococcus villosus KIN24-T80	Euryarchaeota
2718337531	putative ABC transport system ATP-binding protein	Thermoflexus hugenholtzii JAD2	Chloroflexi
2718337536	aspartyl-tRNA synthetase	Candidatus Korarchaeum cryptofilum OPF8	Candidatus Korarchaeota
2718337544	simple sugar transport system ATP-binding protein	Thermosediminibacter oceani DSM 16646	Firmicutes
2718337545	nucleoside-binding protein	Anaerolinea thermophila UNI-1	Chloroflexi
2718337547	electron transfer flavoprotein beta subunit	Clostridium aceticum	Firmicutes
2718337548	Electron transfer flavoprotein domain-containing protein	Clostridium taeniosporum	Firmicutes
2718337551	ribose-5-phosphate isomerase	Geoglobus acetivorans	Euryarchaeota
2718337557	hypothetical protein	Thermoproteus uzoniensis 768-20	Crenarchaeota
2718337572	deoxyribose-phosphate aldolase	Caldanaerobacter subterraneus subsp. tengcongensis MB4	Firmicutes
2718337581	molybdenum cofactor synthesis domain-containing protein	Roseiflexus castenholzii DSM 13941	Chloroflexi
2718337586	adenosylhomocysteinase	Vulcanisaeta thermophila	Crenarchaeota
2718337592	hypothetical protein	Methanomassiliicoccus luminyensis B10	Euryarchaeota
2718337593	myo-inositol-1-phosphate synthase	Thermoflexus hugenholtzii JAD2	Chloroflexi
2718337595	4-nitrophenyl phosphatase	Archaeoglobus fulgidus DSM 4304	Euryarchaeota
2718337597	acetoin utilization protein AcuC	Candidatus Korarchaeum cryptofilum OPF8	Candidatus Korarchaeota
2718337604	cysteine desulfurase / selenocysteine lyase	Alicyclobacillus acidoterrestris ATCC 49025	Firmicutes
2718337605	cysteine synthase	Pyrobaculum islandicum DSM 4184	Crenarchaeota
2718337608	cysteine desulfurase	Candidatus Korarchaeum cryptofilum OPF8	Candidatus Korarchaeota
2718337609	nitrogen fixation protein NifU	Methanogenium cariaci JCM 10550	Euryarchaeota
2718337611	inosine-5'-monophosphate dehydrogenase	Thermofilum adornatus	Crenarchaeota
2718337615	Isoleucyl-tRNA synthetase	Pyrodictium occultum	Crenarchaeota
2718337616	RIO kinase 2	Pyrolobus fumarii 1A	Crenarchaeota
2718337619	S-adenosylmethionine synthetase	Staphylothermus marinus F1	Crenarchaeota
2718337620	hypothetical protein	Thermofilum pendens Hrk 5	Crenarchaeota
2718337622	L-threonine synthase	Methanocaldococcus vulcanius M7	Euryarchaeota
2718337629	5'-methylthioadenosine phosphorylase	Pyrolobus fumarii 1A	Crenarchaeota
2718337631	N-glycosylase/DNA lyase	Candidatus Korarchaeum cryptofilum OPF8	Candidatus Korarchaeota
2718337633	5-methylthioadenosine/S-adenosylhomocysteine deaminase	Archaeoglobus sulfaticallidus PM70-1	Euryarchaeota
2718337635	branched-chain amino acid transport system permease protein	Candidatus Korarchaeum cryptofilum OPF8	Candidatus Korarchaeota
2718337638	branched-chain amino acid transport system ATP-binding protein	Pyrodictium occultum	Crenarchaeota
2718337639	amino acid/amide ABC transporter ATP-binding protein 2, HAAT family	Pyrodictium delaneyi	Crenarchaeota
2718337642	asparaginyl-tRNA synthetase	Candidatus Korarchaeum cryptofilum OPF8	Candidatus Korarchaeota
2718337646	DNA ligase-1	Thermofilum uzonense	Crenarchaeota
2718337650	hypothetical protein	Methanobacterium congolense	Euryarchaeota
2718337652	5-formyltetrahydrofolate cyclo-ligase	Hyperthermus butylicus DSM 5456	Crenarchaeota
2718337655	2'-5' RNA ligase	Vulcanisaeta moutnovskia 768-28	Crenarchaeota
2718337657	pyruvate ferredoxin oxidoreductase beta subunit	Thermofilum uzonense	Crenarchaeota
2718337658	pyruvate ferredoxin oxidoreductase alpha subunit	Thermofilum adornatus	Crenarchaeota
2718337660	pyruvate ferredoxin oxidoreductase gamma subunit	Thermofilum adornatus	Crenarchaeota
2718337661	dihydrolipoamide dehydrogenase	Aneurinibacillus sp. XH2	Firmicutes
2718337662	3-oxoacyl-[acyl-carrier-protein] reductase	Vulcanisaeta thermophila	Crenarchaeota
2718337663	3-oxoacyl-[acyl-carrier protein] reductase	Thermoproteus uzoniensis 768-20	Crenarchaeota
2718337664	endonuclease-3	Thermoflexus hugenholtzii JAD2	Chloroflexi
2718337676	peptide/nickel transport system ATP-binding protein	Vulcanisaeta sp. EB80	Crenarchaeota
2718337680	nucleoside diphosphate kinase	Thermosipho atlanticus DSM 15807	Thermotogae
2718337688	nicotinate phosphoribosyltransferase	Thermococcus onnurineus NA1	Euryarchaeota
2718337689	Nicotinamidase-related amidase	Acidianus hospitalis W1	Crenarchaeota
2718337716	molybdopterin adenylyltransferase	Vulcanisaeta distributa DSM 14429	Crenarchaeota
2718337717	cyclic pyranopterin monophosphate synthase subunit MoaC	Sulfolobus acidocaldarius DSM 639	Crenarchaeota
2718337718	ATP adenylyltransferase	Thermococcus sp. 2319x1	Euryarchaeota
2718337723	Aspartate/methionine/tyrosine aminotransferase	Thermoflexus hugenholtzii JAD2	Chloroflexi
2718337735	hydroxymethylglutaryl-CoA synthase	Thermococcus piezophilus	Euryarchaeota
2718337736	acetyl-CoA C-acetyltransferase	Thermofilum adornatus	Crenarchaeota
2718337740	pyrroline-5-carboxylate reductase	Pyrococcus sp. NA2	Euryarchaeota
2718337755	16S rRNA (adenine1518-N6/adenine1519-N6)-dimethyltransferase	Methanosaeta harundinacea 6Ac	Euryarchaeota
2718337760	Reverse gyrase	Pyrococcus yayanosii CH1	Euryarchaeota
2718337769	alanine dehydrogenase	Archaeoglobus fulgidus DSM 4304	Euryarchaeota
2718337770	dTDP-4-amino-4,6-dideoxygalactose transaminase	Paenibacillus sp. VKM B-2647	Firmicutes
2718337786	Predicted glycosyl hydrolase, GH43/DUF377 family	Methanothermus fervidus DSM 2088	Euryarchaeota
2718337787	L-2-hydroxycarboxylate dehydrogenase (NAD+)	Thermococcus sp. PK	Euryarchaeota
2718337788	putative Mg2+ transporter-C (MgtC) family protein	Geoglobus ahangari	Euryarchaeota
2718337803	small subunit ribosomal protein S3Ae	Metallosphaera yellowstonensis MK1	Crenarchaeota
2718337806	iron complex transport system ATP-binding protein/zinc/manganese transport system ATP-binding protein/zinc transport system ATP-binding protein	Archaeoglobus veneficus SNP6	Euryarchaeota
2718337813	Flavodoxin	Halonatronum saccharophilum DSM 13868	Firmicutes
2718337817	ADP-ribose pyrophosphatase	Alkaliphilus oremlandii OhILAs	Firmicutes
2718337823	aminopeptidase	Hyperthermus butylicus DSM 5456	Crenarchaeota
2718337829	ribose 5-phosphate isomerase B	Desulfurococcus amylolyticus 1221n	Crenarchaeota
2718337832	glycerate 2-kinase	Candidatus Korarchaeum cryptofilum OPF8	Candidatus Korarchaeota
2718337834	acetylornithine deacetylase/succinyl-diaminopimelate desuccinylase	Cohnella sp. 6021052837	Firmicutes
2718337835	translation initiation factor 1	Methanocaldococcus villosus KIN24-T80	Euryarchaeota
2718337837	cysteinyl-tRNA synthetase	Caldithrix abyssi DSM 13497	Calditrichaeota
2718337849	hydrogenase expression/formation protein HypE	Sulfolobus sp. A20	Crenarchaeota
2718337850	hydrogenase expression/formation protein HypD	Sulfolobus sp. A20	Crenarchaeota
2718337855	NADH-quinone oxidoreductase subunit D	Elusimicrobium minutum Pei191	Elusimicrobia
2718337856	NADH-quinone oxidoreductase subunit H	Pelobacter propionicus DSM 2379	Proteobacteria
2718337868	zinc/manganese transport system ATP-binding protein	Methanolacinia petrolearia DSM 11571	Euryarchaeota
2718337872	Uncharacterized conserved protein YecE, DUF72 family	Acidilobus saccharovorans 345-15	Crenarchaeota
2718337876	tungstate transport system ATP-binding protein	Pyrodictium delaneyi	Crenarchaeota
2718337877	tungstate transport system permease protein	Pyrodictium delaneyi	Crenarchaeota
2718337878	tungstate transport system substrate-binding protein	Hyperthermus butylicus DSM 5456	Crenarchaeota
2718337887	Uncharacterized conserved protein YecE, DUF72 family	Thermofilum pendens Hrk 5	Crenarchaeota
2718337892	amidase	Candidatus Korarchaeum cryptofilum OPF8	Candidatus Korarchaeota
2718337896	Major Facilitator Superfamily protein	Thermogladius cellulolyticus 1633	Crenarchaeota
2718337916	SagB-type dehydrogenase domain-containing protein	Thermococcus paralvinellae	Euryarchaeota
2718337929	putative transcriptional regulator	Thermococcus piezophilus	Euryarchaeota
2718337931	translation initiation factor 6 (aeIF-6)	Pyrococcus sp. ST04	Euryarchaeota
2718337933	Adenine deaminase	Candidatus Korarchaeum cryptofilum OPF8	Candidatus Korarchaeota
2718337937	UDPglucose--hexose-1-phosphate uridylyltransferase	Staphylothermus marinus F1	Crenarchaeota
2718337943	S-adenosylmethionine decarboxylase	Desulfurella acetivorans A63	Proteobacteria
2718337944	spermidine synthase/thermospermine synthase	Vulcanisaeta thermophila	Crenarchaeota
2718337949	acetyltransferase	Syntrophorhabdus aromaticivorans UI	Proteobacteria
2718337950	fumarate hydratase subunit beta	Pyrodictium occultum	Crenarchaeota
2718337951	fumarate hydratase subunit alpha	Pyrodictium occultum	Crenarchaeota
2718337963	Uncharacterized protein, contains ferredoxin domain	Fervidicola ferrireducens	Firmicutes
2718337967	Glyoxylase, beta-lactamase superfamily II	Thermodesulfovibrio sp. N1	Nitrospirae
2718337969	16S rRNA (cytosine967-C5)-methyltransferase	Selenomonas sp. CM52	Firmicutes
2718337973	NOL1/NOP2/sun family putative RNA methylase	Palaeococcus pacificus DY20341	Euryarchaeota
2718337974	Radical SAM superfamily enzyme YgiQ, UPF0313 family	Thermofilum uzonense	Crenarchaeota
2718337976	CTP synthase	Thermofilum carboxyditrophus 1505	Crenarchaeota
2718337978	dihydroorotase	Thermofilum pendens Hrk 5	Crenarchaeota
2718337984	tryptophan synthase, alpha chain	Ardenticatena maritima	Chloroflexi
2718337986	phosphoribosylanthranilate isomerase	Methanocella arvoryzae MRE50	Euryarchaeota
2718337988	anthranilate phosphoribosyltransferase	Deferrisoma camini S3R1	Proteobacteria
2718337994	xylulokinase	Dictyoglomus turgidum DSM 6724	Dictyoglomi
2718337997	lipoate-protein ligase A	Pyrococcus sp. NA2	Euryarchaeota
2718337999	phosphoenolpyruvate synthase	Thermofilum adornatus	Crenarchaeota
2718338009	putative hydroxymethylpyrimidine transporter CytX	Candidatus Korarchaeum cryptofilum OPF8	Candidatus Korarchaeota
2718338010	protein phosphatase	Thermofilum pendens Hrk 5	Crenarchaeota
2718338017	small subunit ribosomal protein S10	Methanocorpusculum bavaricum DSM 4179	Euryarchaeota
2718338019	hydrogenase maturation protein HypF	Pyrolobus fumarii 1A	Crenarchaeota
2718338020	glucosamine--fructose-6-phosphate aminotransferase (isomerizing)	Thermococcus piezophilus	Euryarchaeota
2718338022	sulfide dehydrogenase (flavoprotein) subunit SudA	Thermoanaerobacter thermohydrosulfuricus	Firmicutes
2718338027	1-Cys peroxiredoxin	Thermofilum adornatus	Crenarchaeota
2718338029	Flavorubredoxin	Palaeococcus pacificus DY20341	Euryarchaeota
2718338036	Uncharacterized conserved protein, DUF362 family	Desulfovibrio sp. X2	Proteobacteria
2718338040	Glutaredoxin-like domain protein	Caldithrix abyssi DSM 13497	Calditrichaeota
2718338044	tRNA(Met) cytidine acetyltransferase	Hyperthermus butylicus DSM 5456	Crenarchaeota
2718338059	TBP-interacting protein TIP49	Archaeoglobus fulgidus DSM 4304	Euryarchaeota
2718338063	transcription initiation factor TFIIB	Methanotorris igneus Kol 5	Euryarchaeota
2718338065	23S rRNA (uridine2552-2'-O)-methyltransferase	Methanobacterium paludis	Euryarchaeota
2718338070	Xaa-Pro aminopeptidase/Xaa-Pro dipeptidase	Pyrococcus kukulkanii	Euryarchaeota
2718338078	glycine cleavage system H protein	Sulfurihydrogenibium azorense Az-Fu1	Aquificae
2718338088	2,3-bisphosphoglycerate-independent phosphoglycerate mutase	Methanocaldococcus bathoardescens	Euryarchaeota
2718338090	tRNA sulfurtransferase ThiI	Thermus oshimai JL-2	Deinococcus-Thermus
2718338092	cysteine desulfurase	Methanobacterium paludis	Euryarchaeota
2718338093	Aldo/keto reductase family protein	Thermodesulfovibrio sp. N1	Nitrospirae
2718338100	L-fuculose-phosphate aldolase	Desulfotomaculum alcoholivorax DSM 16058	Firmicutes
2718338101	ketol-acid reductoisomerase	Sulfolobus sp. A20	Crenarchaeota
2718338102	glyoxylate reductase	Candidatus Korarchaeum cryptofilum OPF8	Candidatus Korarchaeota
2718338104	alcohol dehydrogenase/alcohol dehydrogenase	Thermofilum carboxyditrophus 1505	Crenarchaeota
2718338105	hypothetical protein	Candidatus Korarchaeum cryptofilum OPF8	Candidatus Korarchaeota
2718338113	putative pyruvate formate lyase activating enzyme	Pyrolobus fumarii 1A	Crenarchaeota
2718338117	TatD DNase family protein	delta proteobacterium PSCGC 5342	Proteobacteria
2718338126	ferrous iron transport protein B	Methanosphaerula palustris E1-9c	Euryarchaeota
2718338133	transketolase	Hydrogenobacter thermophilus TK-6	Aquificae
2718338143	NitT/TauT family transport system ATP-binding protein	Vulcanisaeta thermophila	Crenarchaeota
2718338144	NitT/TauT family transport system permease protein	Thermanaeromonas toyohensis ToBE	Firmicutes
2718338145	thioredoxin	Thermus igniterrae ATCC 700962	Deinococcus-Thermus
2718338163	chromate reductase	Sulfolobus sp. A20	Crenarchaeota
2718338165	K(+)-stimulated pyrophosphate-energized sodium pump	Caldivirga maquilingensis IC-167	Crenarchaeota
2718338166	hypothetical protein	Aciduliprofundum boonei T469	Euryarchaeota
2718338171	pyruvate kinase	Pyrodictium delaneyi	Crenarchaeota
2718338179	hypothetical protein	Caldanaerobius polysaccharolyticus DSM 13641	Firmicutes
2718338181	uridine phosphorylase	Aciduliprofundum sp. MAR08-339	Euryarchaeota
2718338182	membrane protein YqaA, SNARE-associated domain	Bacillus sp. Leaf406	Firmicutes
2718338184	ABC-2 type transport system ATP-binding protein	Thermotoga caldifontis AZM44c09	Thermotogae
2718338188	MFS transporter, putative metabolite:H+ symporter	Candidatus Korarchaeum cryptofilum OPF8	Candidatus Korarchaeota
2718338191	Proteasome assembly chaperone (PAC2) family protein	Arthrobacter woluwensis	Actinobacteria
2718338192	O-acetyl-ADP-ribose deacetylase (regulator of RNase III), contains Macro domain	Thermacetogenium phaeum DSM 12270	Firmicutes
2718338193	peptide/nickel transport system substrate-binding protein	Archaeoglobus profundus DSM 5631	Euryarchaeota
2718338194	peptide/nickel transport system permease protein	Archaeoglobus profundus DSM 5631	Euryarchaeota
2718338195	peptide/nickel transport system permease protein	Aciduliprofundum sp. MAR08-339	Euryarchaeota
2718338196	peptide/nickel transport system ATP-binding protein	Archaeoglobus fulgidus DSM 4304	Euryarchaeota
2718338197	peptide/nickel transport system ATP-binding protein	Staphylothermus hellenicus DSM 12710	Crenarchaeota
2718338200	Nitrate/nitrite transporter NarK	Caldicellulosiruptor kristjanssonii I77R1B	Firmicutes
2718338222	carbohydrate ABC transporter membrane protein 1, CUT1 family	Dictyoglomus turgidum DSM 6724	Dictyoglomi
2718338223	carbohydrate ABC transporter membrane protein 2, CUT1 family	Dictyoglomus thermophilum H-6-12	Dictyoglomi
2718338236	5-methyltetrahydropteroyltriglutamate--homocysteine methyltransferase	Pyrodictium occultum	Crenarchaeota
2718338242	energy-coupling factor transport system ATP-binding protein	Thermofilum pendens Hrk 5	Crenarchaeota
2718338243	energy-coupling factor transport system ATP-binding protein	Candidatus Korarchaeum cryptofilum OPF8	Candidatus Korarchaeota
2718338258	phosphomannomutase / phosphoglucomutase	Thermodesulfatator autotrophicus	Thermodesulfobacteria
2718338279	hypothetical protein	Thermoanaerobacter cellulolyticus NA10	Firmicutes
2718338280	Fe-S cluster assembly ATP-binding protein	Euryarchaeota archaeon AMET1	Euryarchaeota
2718338284	predicted aconitase subunit 2	Thermococcus sp. 2319x1	Euryarchaeota
2718338286	transcriptional regulator, XRE family	Candidatus Korarchaeum cryptofilum OPF8	Candidatus Korarchaeota
2718338287	cystathionine gamma-synthase	Thermococcus chitonophagus	Euryarchaeota
2718338293	6-phosphofructokinase	Methanocella conradii HZ254	Euryarchaeota
2718338294	serine protease, ClpP class	Pyrolobus fumarii 1A	Crenarchaeota
2718338296	Major Facilitator Superfamily protein	Thermogladius cellulolyticus 1633	Crenarchaeota
2718338305	KaiC domain protein, PAE1156 family	Pyrolobus fumarii 1A	Crenarchaeota
2718338311	phosphoenolpyruvate carboxylase, type 2	Metallosphaera yellowstonensis MK1	Crenarchaeota
2718338320	L-ribulose 5-phosphate 4-epimerase	Cutibacterium avidum 44067	Actinobacteria
2718338322	xylulokinase	Pseudothermotoga hypogea DSM 11164 = NBRC 106472	Thermotogae
2718338324	Hydrogenase maturation factor	Pyrolobus fumarii 1A	Crenarchaeota
2718338326	Adenylosuccinate synthetase	Peptococcaceae bacterium CEB3	Firmicutes
2718338327	adenylosuccinate lyase	Lysobacter gummosus	Proteobacteria
2718338346	Glycosyl transferase family 2	Methanopyrus sp. KOL6	Euryarchaeota
2718338350	4-aminobutyrate aminotransferase	Thermofilum carboxyditrophus 1505	Crenarchaeota
2718338359	3-hydroxy-3-methylglutaryl-coenzyme A reductase	Archaeoglobus veneficus SNP6	Euryarchaeota
2718338362	adenine phosphoribosyltransferase	Candidatus Korarchaeum cryptofilum OPF8	Candidatus Korarchaeota
2718338366	UDP-N-acetylglucosamine diphosphorylase/glucosamine-1-phosphate N-acetyltransferase	Schlesneria paludicola DSM 18645	Planctomycetes
2718338368	hypothetical protein	Archangium gephyra	Proteobacteria
2718338374	3-oxoacyl-[acyl-carrier protein] reductase	Aciduliprofundum boonei T469	Euryarchaeota
2718338377	DNA (cytosine-5)-methyltransferase 1	Methanopyrus sp. KOL6	Euryarchaeota
2718338381	simple sugar transport system substrate-binding protein	Aeropyrum camini SY1 = JCM 12091	Crenarchaeota
2718338382	simple sugar transport system ATP-binding protein	Ardenticatena maritima	Chloroflexi
2718338383	simple sugar transport system permease protein	Thermorudis peleae	Chloroflexi
2718338384	simple sugar transport system permease protein	Desulfotomaculum ferrireducens	Firmicutes
2718338388	hypothetical protein	Candidatus Solibacter usitatus Ellin6076	Acidobacteria
2718338392	tRNA (guanine6-N2)-methyltransferase	Methanotorris igneus Kol 5	Euryarchaeota
2718338394	xylulokinase	Caldilinea aerophila DSM 14535 = NBRC 104270	Chloroflexi
2718338399	Radical SAM superfamily enzyme YgiQ, UPF0313 family	Pyrococcus horikoshii OT3	Euryarchaeota
2718338404	dTMP kinase	Desulfurococcus mucosus DSM 2162	Crenarchaeota
2718338406	L-iditol 2-dehydrogenase	Salinarimonas rosea DSM 21201	Proteobacteria
2718338407	3-oxoacyl-[acyl-carrier protein] reductase	Bacillus sp. URHB0009	Firmicutes
2718338410	protease-4	Thermofilum pendens Hrk 5	Crenarchaeota
2718338413	Nicotinamidase-related amidase	Archaeoglobus fulgidus DSM 4304	Euryarchaeota
2718338420	4-aminobutyrate aminotransferase	Archaeoglobus sulfaticallidus PM70-1	Euryarchaeota
2718338422	L-glutamine synthetase	Sulfolobus sp. A20	Crenarchaeota
2718338425	gamma-glutamyltransferase 1 Threonine peptidase. MEROPS family T03	Clostridium tetanomorphum DSM 665	Firmicutes
2718338427	2-isopropylmalate synthase	Pyrobaculum islandicum DSM 4184	Crenarchaeota
2718338435	CDP-2,3-bis-(O-geranylgeranyl)-sn-glycerol synthase	Thermococcus cleftensis	Euryarchaeota
2718338446	Acetoin utilization deacetylase AcuC	Desulfotomaculum thermosubterraneum DSM 16057	Firmicutes
2718338468	glucokinase	Thermogladius cellulolyticus 1633	Crenarchaeota
2718338470	tungsten-dependent formaldehyde:ferredoxin oxidoreductase	Desulfovirgula thermocuniculi DSM 16036	Firmicutes
2718338481	Glycosyltransferase, catalytic subunit of cellulose synthase and poly-beta-1,6-N-acetylglucosamine synthase	Rhodobacteraceae bacterium SB2	Proteobacteria
2718338494	geranylgeranyl diphosphate synthase, type I	Halopiger goleimassiliensis	Euryarchaeota
2718338495	hypothetical protein	Methanobacterium sp. SMA-27	Euryarchaeota
2718338497	ATP-binding protein involved in chromosome partitioning	Thermococcus piezophilus	Euryarchaeota
2718338527	histidinol dehydrogenase	Thermogemmatispora carboxidivorans	Chloroflexi
2718338532	radical SAM additional 4Fe4S-binding SPASM domain-containing protein	Caldivirga sp. MU80	Crenarchaeota
2718338538	Nickel-dependent lactate racemase	Clostridium ventriculi	Firmicutes
2718338547	L-threonylcarbamoyladenylate synthase	Thermogladius cellulolyticus 1633	Crenarchaeota
2718338553	aldehyde:ferredoxin oxidoreductase	Caldisphaera lagunensis DSM 15908	Crenarchaeota
2718338555	cyclic pyranopterin monophosphate synthase subunit MoaA	Thermococcus guaymasensis DSM 11113	Euryarchaeota
2718338558	2-isopropylmalate synthase	Pyrodictium delaneyi	Crenarchaeota
2718338559	TIGR00375 family protein	Ruminococcus sp. JC304	Firmicutes
2718338575	TIP49 C-terminus	Ignicoccus hospitalis KIN4/I	Crenarchaeota
2718338595	translation initiation factor 2 subunit alpha (aeIF-2a)	Pyrococcus furiosus DSM 3638	Euryarchaeota
2718338600	DNA repair photolyase	Thermofilum pendens Hrk 5	Crenarchaeota
2718338610	NADH-ubiquinone oxidoreductase-G iron-sulfur binding region	Lachnoclostridium phocaeense	Firmicutes
2718338611	NADH-quinone oxidoreductase subunit F	Thermosediminibacter oceani DSM 16646	Firmicutes
2718338612	NADH-quinone oxidoreductase subunit E	Thermococcus zilligii AN1	Euryarchaeota
2718338614	4Fe-4S dicluster containing protein	Thermogladius cellulolyticus 1633	Crenarchaeota
2718338615	sulfite reductase, subunit B	Thermogladius cellulolyticus 1633	Crenarchaeota
2718338616	Coenzyme F420-reducing hydrogenase, gamma subunit	Desulfobacca acetoxidans DSM 11109	Proteobacteria
2718338617	Nickel-dependent hydrogenase	Meiothermus cerbereus DSM 11376	Deinococcus-Thermus
2718338620	cell division protein FtsZ	Methanotorris igneus Kol 5	Euryarchaeota
2718338621	methionyl-tRNA synthetase	Candidatus Kryptobacter tengchongensis	Candidatus Kryptonia
2718338623	tRNA pseudouridine synthase 10	Methanotorris igneus Kol 5	Euryarchaeota
2718338625	fructokinase	Thermococcus barophilus MP	Euryarchaeota
2718338635	dihydroxy-acid dehydratase	Methanothermobacter marburgensis str. Marburg	Euryarchaeota
2718338638	secondary thiamine-phosphate synthase enzyme	Pyrococcus sp. ST04	Euryarchaeota
2718338641	DNA topoisomerase-1	Thermoproteus uzoniensis 768-20	Crenarchaeota
2718338642	chorismate mutase / prephenate dehydratase	Aquifex aeolicus VF5	Aquificae
2718338657	L-glutamine synthetase	Pyrococcus sp. NA2	Euryarchaeota
2718338663	ribonuclease Z	Methanosarcina thermophila TM-1	Euryarchaeota
JZ bin_15
Gene name	Annotation	Match	Phylum
2718334073	hypothetical protein	Vulcanisaeta thermophila	Crenarchaeota
2718334074	allantoin racemase	Syntrophaceticus schinkii	Firmicutes
2718334075	peptide/nickel transport system substrate-binding protein	Thermococcus paralvinellae	Euryarchaeota
2718334076	peptide/nickel transport system permease protein	Pyrococcus sp. NA2	Euryarchaeota
2718334077	peptide/nickel transport system permease protein	Thermococcus paralvinellae	Euryarchaeota
2718334078	peptide/nickel transport system ATP-binding protein	Pyrococcus sp. NA2	Euryarchaeota
2718334079	peptide/nickel transport system ATP-binding protein	Staphylothermus marinus F1	Crenarchaeota
2718334080	succinyl-diaminopimelate desuccinylase	Aciduliprofundum sp. MAR08-339	Euryarchaeota
2718334081	large subunit ribosomal protein L18	Thermogladius cellulolyticus 1633	Crenarchaeota
2718334082	large subunit ribosomal protein L19e	Methanothermus fervidus DSM 2088	Euryarchaeota
2718334086	N-glycosylase/DNA lyase	Methanocaldococcus infernus ME	Euryarchaeota
2718334087	Radical SAM superfamily enzyme YgiQ, UPF0313 family	Methanobacterium lacus	Euryarchaeota
2718334093	superoxide dismutase, Fe-Mn family	Methanoculleus marisnigri JR1	Euryarchaeota
2718334094	tungsten-dependent formaldehyde:ferredoxin oxidoreductase	Desulfovirgula thermocuniculi DSM 16036	Firmicutes
2718334105	hypothetical protein	Pyrococcus yayanosii CH1	Euryarchaeota
2718334109	adenylyltransferase and sulfurtransferase	Methanomassiliicoccus luminyensis B10	Euryarchaeota
2718334110	aldehyde:ferredoxin oxidoreductase	Tepidibacillus sp. HK-1	Firmicutes
2718334111	molybdopterin molybdochelatase	Caldisphaera lagunensis DSM 15908	Crenarchaeota
2718334117	tetrathionate reductase subunit B	Desulfosporosinus youngiae DSM 17734	Firmicutes
2718334121	molybdopterin molybdochelatase	Acidilobus saccharovorans 345-15	Crenarchaeota
2718334125	CTP synthase	Thermofilum carboxyditrophus 1505	Crenarchaeota
2718334137	TatD DNase family protein	delta proteobacterium PSCGC 5342	Proteobacteria
2718334141	putative pyruvate formate lyase activating enzyme	Pyrolobus fumarii 1A	Crenarchaeota
2718334151	polar amino acid transport system permease protein	Petrotoga mobilis SJ95	Thermotogae
2718334152	amino acid ABC transporter ATP-binding protein, PAAT family	Kosmotoga olearia TBF 19.5.1	Thermotogae
2718334153	polar amino acid transport system permease protein	Ornatilinea apprima	Chloroflexi
2718334156	glyoxylate reductase	Candidatus Korarchaeum cryptofilum OPF8	Candidatus Korarchaeota
2718334159	ATP adenylyltransferase	Thermococcus thioreducens	Euryarchaeota
2718334160	cyclic pyranopterin phosphate synthase	Ignicoccus islandicus DSM 13165	Crenarchaeota
2718334161	molybdopterin adenylyltransferase	Thermoproteus uzoniensis 768-20	Crenarchaeota
2718334166	nucleoside diphosphate kinase	Thermosipho atlanticus DSM 15807	Thermotogae
2718334167	isopentenyl-diphosphate delta-isomerase	Methanobacterium paludis	Euryarchaeota
2718334169	aldehyde:ferredoxin oxidoreductase	Desulfotomaculum putei DSM 12395	Firmicutes
2718334171	NADH oxidase (H2O2-forming)	Methanothermococcus thermolithotrophicus DSM 2095	Euryarchaeota
2718334178	DNA ligase-1	Thermofilum pendens Hrk 5	Crenarchaeota
2718334183	asparaginyl-tRNA synthetase	Candidatus Korarchaeum cryptofilum OPF8	Candidatus Korarchaeota
2718334191	amino acid/amide ABC transporter ATP-binding protein 2, HAAT family	Candidatus Korarchaeum cryptofilum OPF8	Candidatus Korarchaeota
2718334192	amino acid/amide ABC transporter ATP-binding protein 1, HAAT family	Candidatus Korarchaeum cryptofilum OPF8	Candidatus Korarchaeota
2718334198	5'-methylthioadenosine phosphorylase	Pyrolobus fumarii 1A	Crenarchaeota
2718334199	methylated-DNA-[protein]-cysteine S-methyltransferase	Leminorella grimontii ATCC 33999 = DSM 5078	Proteobacteria
2718334208	Reverse gyrase	Pyrococcus kukulkanii	Euryarchaeota
2718334209	endoribonuclease L-PSP	Pyrococcus yayanosii CH1	Euryarchaeota
2718334221	N-acetylneuraminate lyase/4-hydroxy-tetrahydrodipicolinate synthase	Moorella mulderi DSM 14980	Firmicutes
2718334223	ribokinase	Thermogladius cellulolyticus 1633	Crenarchaeota
2718334226	monosaccharide ABC transporter ATP-binding protein, CUT2 family	Sulfolobus islandicus L.S.2.15	Crenarchaeota
2718334227	ribose transport system permease protein	Natrialba asiatica DSM 12278	Euryarchaeota
2718334228	Uncharacterized membrane protein	Desulfotomaculum putei DSM 12395	Firmicutes
2718334236	Uncharacterized conserved protein YbgA, DUF1722 family	Sulfurihydrogenibium azorense Az-Fu1	Crenarchaeota
2718334237	UV-damage endonuclease	Fervidobacterium thailandensis	Thermotogae
2718334238	deoxyribodipyrimidine photo-lyase	Fervidobacterium nodosum Rt17-B1	Thermotogae
2718334239	Uncharacterized conserved protein YecE, DUF72 family	Staphylothermus hellenicus DSM 12710	Crenarchaeota
2718334243	Predicted phosphoribosyltransferase	Methanoculleus sp. MAB1	Euryarchaeota
2718334244	Aldo/keto reductase	Thermodesulfovibrio sp. N1	Nitrospirae
2718334245	phosphomannomutase / phosphoglucomutase	Caldanaerobacter subterraneus subsp. tengcongensis MB4	Firmicutes
2718334248	MFS transporter, putative metabolite:H+ symporter	Candidatus Korarchaeum cryptofilum OPF8	Candidatus Korarchaeota
2718334254	CO or xanthine dehydrogenase, Mo-binding subunit	Thermogladius cellulolyticus 1633	Crenarchaeota
2718334255	xanthine dehydrogenase, FAD binding subunit	Desulfurococcus mucosus DSM 2162	Crenarchaeota
2718334256	L-threonylcarbamoyladenylate synthase	Acidilobus saccharovorans 345-15	Crenarchaeota
2718334257	mannose-1-phosphate guanylyltransferase	Thermofilum uzonense	Crenarchaeota
2718334260	glucosamine--fructose-6-phosphate aminotransferase (isomerizing)	Thermococcus gammatolerans EJ3	Euryarchaeota
2718334270	aminomethyltransferase	Thermosipho africanus TCF52B	Thermotogae
2718334271	glycine dehydrogenase (decarboxylating) beta subunit	Thermococcus barophilus MP	Euryarchaeota
2718334272	glycine dehydrogenase subunit 1	Staphylothermus marinus F1	Crenarchaeota
2718334275	indolepyruvate ferredoxin oxidoreductase alpha subunit	Hyperthermus butylicus DSM 5456	Crenarchaeota
2718334276	amino acid ABC transporter membrane protein 2, PAAT family	Candidatus Korarchaeum cryptofilum OPF8	Candidatus Korarchaeota
2718334277	amino acid ABC transporter ATP-binding protein, PAAT family	Thermotoga caldifontis AZM44c09	Thermotogae
2718334278	amino acid ABC transporter membrane protein 1, PAAT family	Candidatus Korarchaeum cryptofilum OPF8	Candidatus Korarchaeota
2718334280	4-hydroxy-tetrahydrodipicolinate reductase	Caldivirga maquilingensis IC-167	Crenarchaeota
2718334282	glutamate dehydrogenase (NADP)	Desulfacinum infernum DSM 9756	Proteobacteria
2718334283	glutamate synthase (NADPH) GltB2 subunit	Longilinea arvoryzae	Chloroflexi
2718334286	heterodisulfide reductase subunit B	Desulfatiglans anilini DSM 4660	Proteobacteria
2718334288	heterodisulfide reductase subunit A	Candidatus Methanoperedens nitroreducens	Euryarchaeota
2718334291	iron-sulfur cluster-binding protein	Desulfofustis glycolicus DSM 9705	Proteobacteria
2718334299	sarcosine oxidase subunit beta	Vulcanisaeta thermophila	Crenarchaeota
2718334302	aldehyde:ferredoxin oxidoreductase	Archaeoglobus fulgidus DSM 4304	Euryarchaeota
2718334317	Cu2+-exporting ATPase	Persephonella marina EX-H1	Aquificae
2718334323	4-aminobutyrate aminotransferase/4-aminobutyrate aminotransferase / (S)-3-amino-2-methylpropionate transaminase	Ruminococcus gauvreauii DSM 19829	Firmicutes
2718334328	DNA topoisomerase-1	Thermofilum uzonense	Crenarchaeota
2718334329	Predicted phosphoribosyltransferase	Methylocystis rosea SV97	Proteobacteria
2718334334	geranylgeranyl diphosphate synthase, type I	Natrialba sp. SSL1	Euryarchaeota
2718334335	hypothetical protein	Methanobacterium sp. SMA-27	Euryarchaeota
2718334336	hypothetical protein	Aciduliprofundum sp. MAR08-339	Euryarchaeota
2718334337	K(+)-stimulated pyrophosphate-energized sodium pump	Caldivirga maquilingensis IC-167	Crenarchaeota
2718334349	methionyl-tRNA synthetase	Candidatus Kryptobacter tengchongensis	Candidatus Kryptonia
2718334350	cell division protein FtsZ	Methanocaldococcus infernus ME	Euryarchaeota
2718334352	DNA repair photolyase	Thermodesulfovibrio aggregans	Nitrospirae
2718334355	drug resistance transporter, EmrB/QacA subfamily	Desulfosporosinus sp. OL	Firmicutes
2718334371	putative Mg2+ transporter-C (MgtC) family protein	Geoglobus ahangari	Euryarchaeota
2718334378	amino acid/amide ABC transporter ATP-binding protein 2, HAAT family	Ignicoccus islandicus DSM 13165	Crenarchaeota
2718334379	amino acid/amide ABC transporter ATP-binding protein 1, HAAT family	Pyrolobus fumarii 1A	Crenarchaeota
2718334380	diaminopimelate decarboxylase	Pyrinomonas methylaliphatogenes	Acidobacteria
2718334382	hypothetical protein	Palaeococcus pacificus DY20341	Euryarchaeota
2718334397	aspartyl/glutamyl-tRNA(Asn/Gln) amidotransferase subunit A	Bacillus fordii DSM 16014 = CIP 108821	Firmicutes
2718334398	hypothetical protein	Thermococcus sp. AM4	Euryarchaeota
2718334400	iron complex transport system substrate-binding protein	Thermococcus litoralis DSM 5473	Euryarchaeota
2718334401	iron complex transport system permease protein	Methanomassiliicoccus luminyensis B10	Euryarchaeota
2718334402	glutamate-1-semialdehyde 2,1-aminomutase	Hyperthermus butylicus DSM 5456	Crenarchaeota
2718334404	Alcohol dehydrogenase, class IV	Thermoanaerobacter brockii subsp. finnii Ako-1	Firmicutes
2718334413	pyruvate kinase	Pyrodictium delaneyi	Crenarchaeota
2718334415	Oxidoreductase molybdopterin binding domain-containing protein	Sulfolobus tokodaii str. 7	Crenarchaeota
2718334416	KaiC domain protein, Ph0284 family	Pyrolobus fumarii 1A	Crenarchaeota
2718334420	uridine phosphorylase	Thermococcus paralvinellae	Euryarchaeota
2718334424	shikimate dehydrogenase	Bacillus alkalinitrilicus	Firmicutes
2718334429	aspartate kinase	Candidatus Korarchaeum cryptofilum OPF8	Candidatus Korarchaeota
2718334434	tRNA pseudouridine synthase 10	Thermofilum uzonense	Crenarchaeota
2718334435	iron complex transport system ATP-binding protein	Desulfotomaculum thermocisternum DSM 10259	Firmicutes
2718334439	pyrophosphate-dependent phosphofructokinase	Candidatus Kryptobacter tengchongensis	Candidatus Kryptonia
2718334440	hypothetical protein	Caldimicrobium thiodismutans	Thermodesulfobacteria
2718334442	simple sugar transport system permease protein	Desulfotomaculum gibsoniae DSM 7213	Firmicutes
2718334443	simple sugar transport system permease protein	Moorella glycerini	Firmicutes
2718334444	simple sugar transport system ATP-binding protein	Thermanaeromonas toyohensis ToBE	Firmicutes
2718334445	simple sugar transport system substrate-binding protein	Spirochaeta thermophila DSM 6578	Spirochaetes
2718334449	D-3-phosphoglycerate dehydrogenase	Dictyoglomus thermophilum H-6-12	Dictyoglomi
2718334451	myo-inositol 2-dehydrogenase / D-chiro-inositol 1-dehydrogenase/scyllo-inositol 2-dehydrogenase (NAD+)	Caldilinea aerophila DSM 14535 = NBRC 104270	Chloroflexi
2718334452	L-iditol 2-dehydrogenase	Oceanobacillus jeddahense	Firmicutes
2718334453	glucose-6-phosphate isomerase	Thermococcus nautili	Euryarchaeota
2718334454	aldehyde:ferredoxin oxidoreductase	Anaerobranca californiensis DSM 14826	Firmicutes
2718334455	xylulokinase	Caldilinea aerophila DSM 14535 = NBRC 104270	Chloroflexi
2718334457	3-oxoacyl-[acyl-carrier protein] reductase/2-hydroxycyclohexanecarboxyl-CoA dehydrogenase	Paenibacillus ihumii	Firmicutes
2718334458	L-iditol 2-dehydrogenase	bacterium MS4
2718334460	monosaccharide ABC transporter ATP-binding protein, CUT2 family	Thermotoga neapolitana DSM 4359	Thermotogae
2718334461	monosaccharide ABC transporter membrane protein, CUT2 family	Thermotoga neapolitana DSM 4359	Thermotogae
2718334462	ribose transport system permease protein/putative xylitol transport system permease protein	Thermotoga neapolitana DSM 4359	Thermotogae
2718334463	3-oxoacyl-[acyl-carrier protein] reductase	Petrotoga mobilis SJ95	Thermotogae
2718334464	2-keto-3-deoxy-phosphogluconate aldolase	Prevotella enoeca	Bacteroidetes
2718334466	6-phosphogluconate dehydrogenase (decarboxylating)	Thermotoga sp. 2812B	Thermotogae
2718334467	xanthine dehydrogenase accessory factor	Thermogladius cellulolyticus 1633	Crenarchaeota
2718334470	carbon-monoxide dehydrogenase small subunit	Thermogladius cellulolyticus 1633	Crenarchaeota
2718334471	carbon-monoxide dehydrogenase medium subunit	Desulfurococcus amylolyticus DSM 16532	Crenarchaeota
2718334472	CO or xanthine dehydrogenase, Mo-binding subunit	Desulfurococcus amylolyticus DSM 16532	Crenarchaeota
2718334473	purine hydroxylase delta subunit apoprotein	Desulfatirhabdium butyrativorans DSM 18734	Proteobacteria
2718334475	dihydroorotase	Desulfurococcus amylolyticus 1221n	Crenarchaeota
2718334492	dolichol-phosphate mannosyltransferase	Methanolobus tindarius DSM 2278	Euryarchaeota
2718334497	TIGR00375 family protein	[Clostridium] leptum DSM 753	Firmicutes
2718334500	Major Facilitator Superfamily protein	Candidatus Desulfofervidus auxilii	Proteobacteria
2718334519	Predicted GTPase	Pyrococcus horikoshii OT3	Euryarchaeota
2718334533	molybdenum cofactor synthesis domain-containing protein	Acidilobus saccharovorans 345-15	Crenarchaeota
2718334540	adenosylhomocysteinase	Caldivirga sp. MU80	Crenarchaeota
2718334547	hypothetical protein	Aciduliprofundum boonei T469	Euryarchaeota
2718334548	myo-inositol-1-phosphate synthase	Thermoflexus hugenholtzii JAD2	Chloroflexi
2718334550	4-nitrophenyl phosphatase	Thermococcus paralvinellae	Euryarchaeota
2718334553	acetoin utilization protein AcuC	Candidatus Korarchaeum cryptofilum OPF8	Candidatus Korarchaeota
2718334556	malate dehydrogenase (oxaloacetate-decarboxylating)	Methanomassiliicoccus luminyensis B10	Euryarchaeota
2718334557	3-hydroxy-3-methylglutaryl-coenzyme A reductase	Archaeoglobus sulfaticallidus PM70-1	Euryarchaeota
2718334561	glucose-1-phosphate thymidylyltransferase/bifunctional UDP-N-acetylglucosamine pyrophosphorylase / Glucosamine-1-phosphate N-acetyltransferase	Pyrococcus horikoshii OT3	Euryarchaeota
2718334572	hypothetical protein	Halobiforma nitratireducens JCM 10879	Euryarchaeota
2718334573	nucleoside ABC transporter ATP-binding protein	Thermanaerothrix daxensis	Chloroflexi
2718334574	hypothetical protein	Thermogladius cellulolyticus 1633	Crenarchaeota
2718334577	nucleoside ABC transporter membrane protein	Thermoflexus hugenholtzii JAD2	Chloroflexi
2718334578	simple sugar transport system permease protein	Thermoflexus hugenholtzii JAD2	Chloroflexi
2718334580	peptide/nickel transport system ATP-binding protein	Staphylothermus hellenicus DSM 12710	Crenarchaeota
2718334581	peptide/nickel transport system ATP-binding protein	Archaeoglobus veneficus SNP6	Euryarchaeota
2718334582	peptide/nickel transport system permease protein	Ferroglobus placidus DSM 10642	Euryarchaeota
2718334583	peptide/nickel transport system permease protein	Archaeoglobus veneficus SNP6	Euryarchaeota
2718334584	peptide/nickel transport system substrate-binding protein	Archaeoglobus profundus DSM 5631	Euryarchaeota
2718334611	aspartate aminotransferase/aminotransferase	Thermoplasma acidophilum DSM 1728	Euryarchaeota
2718334615	Glyoxylase, beta-lactamase superfamily II	Tumebacillus flagellatus	Firmicutes
2718334617	3-isopropylmalate/(R)-2-methylmalate dehydratase small subunit	Lactobacillus kimchicus JCM 15530	Firmicutes
2718334619	Acyl-CoA dehydrogenase	Ferroglobus placidus DSM 10642	Euryarchaeota
2718334620	3-hydroxypropionyl-CoA dehydratase	Vulcanisaeta thermophila	Crenarchaeota
2718334624	electron transfer flavoprotein alpha subunit apoprotein	Archaeoglobus sulfaticallidus PM70-1	Euryarchaeota
2718334625	electron transfer flavoprotein beta subunit	Desulfatiglans anilini DSM 4660	Proteobacteria
2718334627	long-chain acyl-CoA synthetase	Desulfovirgula thermocuniculi DSM 16036	Firmicutes
2718334628	Fe-S oxidoreductase	Thermoplasma volcanium GSS1	Euryarchaeota
2718334637	cysteinyl-tRNA synthetase	Candidatus Korarchaeum cryptofilum OPF8	Candidatus Korarchaeota
2718334639	translation initiation factor 1	Methanotorris igneus Kol 5	Euryarchaeota
2718334645	radical SAM additional 4Fe4S-binding SPASM domain-containing protein	Vulcanibacillus modesticaldus	Firmicutes
2718334648	histidyl-tRNA synthetase	Sulfolobus sp. A20	Crenarchaeota
2718334652	acryloyl-coenzyme A reductase	Thermoplasma volcanium GSS1	Euryarchaeota
2718334653	hypothetical protein	Methanothermus fervidus DSM 2088	Euryarchaeota
2718334661	Glycosyltransferase, catalytic subunit of cellulose synthase and poly-beta-1,6-N-acetylglucosamine synthase	Phaeobacter sp. 11ANDIMAR09	Proteobacteria
2718334663	tryptophanyl-tRNA synthetase	Methanocaldococcus bathoardescens	Euryarchaeota
2718334691	ferrous iron transport protein B	Methanocaldococcus fervens AG86	Euryarchaeota
2718334698	1-Cys peroxiredoxin	Fervidobacterium thailandensis	Thermotogae
2718334704	Ala-tRNA(Pro) hydrolase	Thermoplasma acidophilum DSM 1728	Euryarchaeota
2718334709	TldD protein	Methanomassiliicoccus luminyensis B10	Euryarchaeota
2718334711	glycolate oxidase	Desulfitibacter alkalitolerans DSM 16504	Firmicutes
2718334713	Alcohol dehydrogenase, class IV	Desulfurella acetivorans A63	Proteobacteria
2718334717	glycine cleavage system H protein	Coprothermobacter proteolyticus DSM 5265	Firmicutes
2718334720	TIGR00269 family protein	Caldicellulosiruptor obsidiansis OB47	Firmicutes
2718334722	adenine phosphoribosyltransferase	Candidatus Korarchaeum cryptofilum OPF8	Candidatus Korarchaeota
2718334723	Adenylosuccinate lyase	Legionella drancourtii LLAP12	Proteobacteria
2718334724	Adenylosuccinate synthetase	Anaerobranca californiensis DSM 14826	Firmicutes
2718334732	histidinol phosphate aminotransferase apoenzyme	Methanotorris igneus Kol 5	Euryarchaeota
2718334743	methionine synthase (B12-independent)	Rubrobacter xylanophilus DSM 9941	Actinobacteria
2718334745	heterodisulfide reductase subunit A	Thermoflexus hugenholtzii JAD2	Chloroflexi
2718334746	heterodisulfide reductase subunit B	Caldithrix abyssi DSM 13497	Crenarchaeota
2718334750	hydrogenase maturation protein HypF	Pyrolobus fumarii 1A	Crenarchaeota
2718334753	hydrogenase expression/formation protein HypD	Thermofilum uzonense	Crenarchaeota
2718334755	hydrogenase expression/formation protein HypE	Thermoproteus uzoniensis 768-20	Crenarchaeota
2718334757	heterodisulfide reductase subunit A	Candidatus Korarchaeum cryptofilum OPF8	Candidatus Korarchaeota
2718334758	heterodisulfide reductase subunit A	Candidatus Korarchaeum cryptofilum OPF8	Candidatus Korarchaeota
2718334759	F420-non-reducing hydrogenase iron-sulfur subunit	Candidatus Korarchaeum cryptofilum OPF8	Candidatus Korarchaeota
2718334760	F420-non-reducing hydrogenase subunit G	Caldivirga sp. MU80	Crenarchaeota
2718334761	F420-non-reducing hydrogenase large subunit	Thermoflexus hugenholtzii JAD2	Chloroflexi
2718334766	L-ascorbate metabolism protein UlaG, beta-lactamase superfamily	Caldivirga maquilingensis IC-167	Crenarchaeota
2718334767	TBP-interacting protein	Archaeoglobus profundus DSM 5631	Euryarchaeota
2718334773	NOL1/NOP2/sun family putative RNA methylase	Thermosulfidibacter takaii ABI70S6	Aquificae
2718334789	radical SAM additional 4Fe4S-binding SPASM domain-containing protein	Pyrodictium occultum	Crenarchaeota
2718334801	succinyl-CoA synthetase beta subunit	Pyrobaculum islandicum DSM 4184	Crenarchaeota
2718334802	succinyl-CoA synthetase alpha subunit	Aeropyrum camini SY1 = JCM 12091	Crenarchaeota
2718334803	protein phosphatase	Thermofilum uzonense	Crenarchaeota
2718334806	hydroxymethylglutaryl-CoA synthase	Pyrococcus yayanosii CH1	Euryarchaeota
2718334807	acetyl-CoA C-acetyltransferase	Thermofilum pendens Hrk 5	Crenarchaeota
2718334817	adenosylmethionine decarboxylase proenzyme	Methanocaldococcus jannaschii DSM 2661	Euryarchaeota
2718334821	nucleoside-binding protein	delta proteobacterium PSCGC 5342	Proteobacteria
2718334822	simple sugar transport system ATP-binding protein	Thermofilum adornatus	Crenarchaeota
2718334824	cytosine deaminase	Bacillus infantis NRRL B-14911	Firmicutes
2718334825	carbamate kinase	Thermococcus sp. AM4	Euryarchaeota
2718334827	hypothetical protein	Pyrobaculum islandicum DSM 4184	Crenarchaeota
2718334830	Alcohol dehydrogenase, class IV	Thermoflexus hugenholtzii JAD2	Chloroflexi
2718334831	acetolactate synthase-1/2/3 large subunit	Caldisphaera lagunensis DSM 15908	Crenarchaeota
2718334832	pyruvate phosphate dikinase	Dictyoglomus turgidum DSM 6724	Dictyoglomi
2718334843	putative transcriptional regulator	Pyrococcus sp. NA2	Euryarchaeota
2718334845	translation initiation factor 6 (aeIF-6)	Metallosphaera cuprina Ar-4	Crenarchaeota
2718334851	sulfide:quinone oxidoreductase	Meiothermus silvanus DSM 9946	Deinococcus-Thermus
2718334867	zinc/manganese transport system ATP-binding protein	Archaeoglobus veneficus SNP6	Euryarchaeota
2718334871	adenine phosphoribosyltransferase	Candidatus Korarchaeum cryptofilum OPF8	Candidatus Korarchaeota
2718334873	energy-coupling factor transport system ATP-binding protein	Candidatus Korarchaeum cryptofilum OPF8	Candidatus Korarchaeota
2718334885	4-aminobutyrate aminotransferase / (S)-3-amino-2-methylpropionate transaminase	Candidatus Korarchaeum cryptofilum OPF8	Candidatus Korarchaeota
2718334888	TRAP transporter, 4TM/12TM fusion protein	Brevibacillus choshinensis	Firmicutes
2718334889	hypothetical protein	Desulfovirgula thermocuniculi DSM 16036	Firmicutes
2718334894	nucleoside ABC transporter ATP-binding protein	Ardenticatena maritima	Chloroflexi
2718334896	nucleoside ABC transporter membrane protein	Ardenticatena maritima	Chloroflexi
2718334901	carbon-monoxide dehydrogenase large subunit	Vulcanisaeta thermophila	Crenarchaeota
2718334902	carbon-monoxide dehydrogenase medium subunit	Desulfotomaculum gibsoniae DSM 7213	Firmicutes
2718334903	carbon-monoxide dehydrogenase small subunit	Thermovenabulum gondwanense	Firmicutes
2718334905	CoA-ligase	Vulcanisaeta thermophila	Crenarchaeota
2718334908	Protein of unknown function (DUF1116)	Vulcanisaeta thermophila	Crenarchaeota
2718334909	acetyl-CoA/propionyl-CoA carboxylase	Aciduliprofundum boonei T469	Euryarchaeota
2718334910	oxaloacetate decarboxylase, beta subunit	Desulfomonile tiedjei DSM 6799	Proteobacteria
2718334915	carbon-monoxide dehydrogenase small subunit	Thermanaeromonas toyohensis ToBE	Firmicutes
2718334916	carbon-monoxide dehydrogenase medium subunit	Alkaliphilus oremlandii OhILAs	Firmicutes
2718334917	xanthine dehydrogenase, molybdenum binding subunit apoprotein	Thermovenabulum gondwanense	Firmicutes
2718334919	cytosine deaminase	Acetomicrobium hydrogeniformans ATCC BAA-1850	Synergistetes
2718334927	cyclic pyranopterin phosphate synthase	Pyrococcus kukulkanii	Euryarchaeota
2718334929	cystathionine gamma-synthase	Pyrococcus sp. NA2	Euryarchaeota
2718334932	nitrogen fixation protein NifU	Candidatus Korarchaeum cryptofilum OPF8	Candidatus Korarchaeota
2718334933	cysteine desulfurase	Candidatus Korarchaeum cryptofilum OPF8	Candidatus Korarchaeota
2718334936	adenine phosphoribosyltransferase	Clostridium botulinum A str. Hall	Firmicutes
2718334941	KaiC domain protein, PAE1156 family	Hyperthermus butylicus DSM 5456	Crenarchaeota
2718334953	peptide/nickel transport system ATP-binding protein	Meiothermus chliarophilus DSM 9957	Deinococcus-Thermus
2718334955	ribose-5-phosphate isomerase	Archaeoglobus profundus DSM 5631	Euryarchaeota
2718334956	Rubrerythrin	Ferroglobus placidus DSM 10642	Euryarchaeota
2718334957	deoxyribose-phosphate aldolase	Caldanaerobacter subterraneus subsp. tengcongensis MB4	Firmicutes
2718334968	hypothetical protein	Desulfurococcus mucosus DSM 2162	Crenarchaeota
2718334969	S-adenosylmethionine synthetase	Staphylothermus marinus F1	Crenarchaeota
2718334972	RIO kinase 2	Thermofilum uzonense	Crenarchaeota
2718334973	Isoleucyl-tRNA synthetase	Pyrodictium delaneyi	Crenarchaeota
2718334977	beta-ribofuranosylaminobenzene 5'-phosphate synthase	Desulfosporosinus sp. OL	Firmicutes
2718334978	aconitase	Thermoflexus hugenholtzii JAD2	Chloroflexi
2718334994	2-isopropylmalate synthase	Vulcanisaeta thermophila	Crenarchaeota
2718335010	Xaa-Pro aminopeptidase/Xaa-Pro dipeptidase	Pyrococcus furiosus DSM 3638	Euryarchaeota
2718335014	small subunit ribosomal protein S8e	Archaeoglobus profundus DSM 5631	Euryarchaeota
2718335020	23S rRNA Um-2552 2'-O-methyltransferase	Methanobrevibacter arboriphilus ANOR1	Euryarchaeota
2718335023	16S rRNA C967 or C1407 C5-methylase, RsmB/RsmF family	Pyrococcus furiosus DSM 3638	Euryarchaeota
2718335025	Glyoxylase, beta-lactamase superfamily II	Thermodesulfovibrio sp. N1	Nitrospirae
2718335030	succinyl-diaminopimelate desuccinylase	Bacillus fordii DSM 16014 = CIP 108821	Firmicutes
2718335044	Predicted oxidoreductase	Thermofilum pendens Hrk 5	Crenarchaeota
2718335047	citrate synthase	Thermococcus chitonophagus	Euryarchaeota
2718335049	ABC-2 type transport system ATP-binding protein	Ignicoccus hospitalis KIN4/I	Crenarchaeota
2718335050	pyrroline-5-carboxylate reductase	Pyrococcus sp. NA2	Euryarchaeota
2718335060	branched-chain amino acid aminotransferase	Methanotorris formicicus Mc-S-70	Euryarchaeota
2718335064	aspartate aminotransferase	Thermoflexus hugenholtzii JAD2	Chloroflexi
2718335069	Glutaredoxin-like domain protein	Dictyoglomus thermophilum H-6-12	Dictyoglomi
2718335091	N-methylhydantoinase B	Sulfolobus islandicus L.S.2.15	Crenarchaeota
2718335092	N-methylhydantoinase A	Thermococcus sibiricus MM 739	Euryarchaeota
2718335093	peptide/nickel transport system substrate-binding protein	Desulfotomaculum thermosubterraneum DSM 16057	Firmicutes
2718335094	allantoin racemase	Thermoproteus sp. CP80	Crenarchaeota
2718335095	peptide/nickel transport system permease protein	Thermacetogenium phaeum DSM 12270	Firmicutes
2718335096	peptide/nickel transport system permease protein	Desulfotomaculum alcoholivorax DSM 16058	Firmicutes
2718335097	peptide/nickel transport system ATP-binding protein	Clostridium sp. Marseille-P2538	Firmicutes
2718335098	peptide/nickel transport system ATP-binding protein/oligopeptide transport system ATP-binding protein	Thermacetogenium phaeum DSM 12270	Firmicutes
2718335099	Xaa-Pro dipeptidase	Desulfitibacter alkalitolerans DSM 16504	Firmicutes
2718335103	NAD+ kinase	Methanolacinia petrolearia DSM 11571	Euryarchaeota
2718335110	SagB-type dehydrogenase domain-containing protein	Thermococcus paralvinellae	Euryarchaeota
2718335119	electron transfer flavoprotein alpha subunit apoprotein	Caldisphaera lagunensis DSM 15908	Crenarchaeota
2718335120	electron transfer flavoprotein beta subunit	Caldisphaera lagunensis DSM 15908	Crenarchaeota
2718335122	electron transfer flavoprotein-quinone oxidoreductase	Acidilobus saccharovorans 345-15	Crenarchaeota
2718335123	3-oxoacyl-[acyl-carrier-protein] reductase	Vulcanisaeta thermophila	Crenarchaeota
2718335133	DNA (cytosine-5)-methyltransferase 1	Archaeoglobus profundus DSM 5631	Euryarchaeota
2718335137	ornithine cyclodeaminase/alanine dehydrogenase	Thermococcus sp. 2319x1	Euryarchaeota
2718335147	threonine synthase	Methanobacterium arcticum	Euryarchaeota
2718335159	Nucleotidyl transferase	Thermoanaerobacterium thermosaccharolyticum DSM 571	Firmicutes
2718335160	glyceraldehyde 3-phosphate dehydrogenase/glyceraldehyde-3-phosphate dehydrogenase (NAD(P))	Candidatus Kryptobacter tengchongensis	Candidatus Kryptonia
2718335161	molybdopterin molybdotransferase	Staphylothermus marinus F1	Crenarchaeota
2718335163	dTMP kinase	Pyrococcus furiosus DSM 3638	Euryarchaeota
2718335164	formyl-CoA transferase/CoA:oxalate CoA-transferase	Caldisphaera lagunensis DSM 15908	Crenarchaeota
2718335165	aldehyde:ferredoxin oxidoreductase	Archaeoglobus sulfaticallidus PM70-1	Euryarchaeota
2718335198	tryptophan synthase beta chain	Thermofilum pendens Hrk 5	Crenarchaeota
2718335199	hypothetical protein	Methanobacterium formicicum	Euryarchaeota
2718335200	5-formyltetrahydrofolate cyclo-ligase	Pyrolobus fumarii 1A	Crenarchaeota
2718335205	electron transfer flavoprotein beta subunit	Thermoproteus sp. CP80	Crenarchaeota
2718335206	electron transfer flavoprotein alpha subunit apoprotein	Geobacillus sp. 46C-IIa	Firmicutes
2718335207	tungsten-dependent benzoyl-CoA reductase-related protein bamD	Thermoflexus hugenholtzii JAD2	Chloroflexi
2718335208	heterodisulfide reductase subunit A	Thermoflexus hugenholtzii JAD2	Chloroflexi
2718335209	2-oxoglutarate ferredoxin oxidoreductase, gamma subunit	Thermoflexus hugenholtzii JAD2	Chloroflexi
2718335210	2-oxoglutarate ferredoxin oxidoreductase subunit beta	Vulcanisaeta distributa DSM 14429	Crenarchaeota
2718335211	2-oxoglutarate ferredoxin oxidoreductase subunit alpha	Thermoproteus sp. CP80	Crenarchaeota
2718335214	pyruvate ferredoxin oxidoreductase beta subunit	Thermofilum uzonense	Crenarchaeota
2718335215	pyruvate ferredoxin oxidoreductase alpha subunit	Thermofilum uzonense	Crenarchaeota
2718335217	pyruvate ferredoxin oxidoreductase gamma subunit	Thermofilum adornatus	Crenarchaeota
2718335218	lipoic acid synthetase	Francisella persica ATCC VR-331	Proteobacteria
2718335219	dihydrolipoamide dehydrogenase	Paenibacillus darwinianus	Firmicutes
2718335220	lipoyl(octanoyl) transferase	Desulfotomaculum thermosubterraneum DSM 16057	Firmicutes
2718335242	energy-coupling factor transport system ATP-binding protein	Palaeococcus ferrophilus DSM 13482	Euryarchaeota
2718335243	energy-coupling factor transport system ATP-binding protein	Thermofilum pendens Hrk 5	Crenarchaeota
2718335246	saccharopine dehydrogenase (NAD+, L-lysine forming)/carboxynorspermidine synthase	Bacillus rubiinfantis	Firmicutes
2718335247	spermidine/putrescine transport system permease protein	Roseovarius indicus	Proteobacteria
2718335248	spermidine/putrescine transport system permease protein	Paracoccus contaminans	Proteobacteria
2718335249	spermidine/putrescine transport system ATP-binding protein	Bacillus sp. FJAT-27215	Firmicutes
2718335251	4-aminobutyrate aminotransferase	Ardenticatena maritima	Chloroflexi
2718335267	ribulose-5-phosphate 3-epimerase	Caloranaerobacter ferrireducens	Firmicutes
2718335269	protease-4	Thermofilum adornatus	Crenarchaeota
2718335271	Hydrogenase maturation factor	Thermococcus sp. EP1	Euryarchaeota
2718335279	cysteine synthase	Pyrobaculum islandicum DSM 4184	Crenarchaeota
2718335286	electron transfer flavoprotein-quinone oxidoreductase	Vulcanisaeta distributa DSM 14429	Crenarchaeota
2718335287	electron transfer flavoprotein alpha subunit apoprotein	Ferroglobus placidus DSM 10642	Euryarchaeota
2718335289	acyl-CoA dehydrogenase	Ferroglobus placidus DSM 10642	Euryarchaeota
2718335290	O-acetyl-ADP-ribose deacetylase (regulator of RNase III), contains Macro domain	Thermacetogenium phaeum DSM 12270	Firmicutes
2718335292	pyruvate ferredoxin oxidoreductase beta subunit	Candidatus Brocadia sinica JPN1	Planctomycetes
2718335293	pyruvate ferredoxin oxidoreductase, alpha subunit	Methanococcoides methylutens	Euryarchaeota
2718335295	predicted aconitase subunit 2	Methanosarcina barkeri 3	Euryarchaeota
2718335298	Glyoxylase, beta-lactamase superfamily II	Archaeoglobus sulfaticallidus PM70-1	Euryarchaeota
2718335299	DNA ligase D, 3'-phosphoesterase domain-containing protein	Thermofilum uzonense	Crenarchaeota
2718335300	2-oxoglutarate ferredoxin oxidoreductase subunit alpha	Caldalkalibacillus thermarum TA2.A1	Firmicutes
2718335301	2-oxoglutarate ferredoxin oxidoreductase subunit beta	Thermofilum uzonense	Crenarchaeota
2718335321	serine protease, ClpP class	Pyrolobus fumarii 1A	Crenarchaeota
2718335330	molybdopterin molybdotransferase/putative molybdopterin biosynthesis protein	Thermococcus guaymasensis DSM 11113	Euryarchaeota
2718335334	Putative heavy-metal chelation	Thermodesulfobium narugense DSM 14796	Firmicutes
2718335336	thiamine transport system ATP-binding protein/molybdate/tungstate transport system ATP-binding protein	Thermanaeromonas toyohensis ToBE	Firmicutes
2718335337	NitT/TauT family transport system permease protein	Desulfococcus oleovorans Hxd3	Proteobacteria
2718335347	amino acid/amide ABC transporter ATP-binding protein 2, HAAT family	Bradyrhizobium sp. NAS80.1	Proteobacteria
2718335348	amino acid/amide ABC transporter ATP-binding protein 1, HAAT family	Bradyrhizobium sp. AS23.2	Proteobacteria
2718335349	amino acid/amide ABC transporter membrane protein 2, HAAT family	Bradyrhizobium sp. URHD0069	Proteobacteria
2718335350	amino acid/amide ABC transporter membrane protein 1, HAAT family	Bradyrhizobium sp. BR 10245	Proteobacteria
2718335356	spermidine synthase	Vulcanisaeta distributa DSM 14429	Crenarchaeota
2718335386	methylmalonate-semialdehyde dehydrogenase	Sulfolobus tokodaii str. 7	Crenarchaeota
2718335388	ornithine carbamoyltransferase	Candidatus Korarchaeum cryptofilum OPF8	Candidatus Korarchaeota
2718335389	glutamate-1-semialdehyde 2,1-aminomutase	Candidatus Korarchaeum cryptofilum OPF8	Candidatus Korarchaeota
2718335390	aldehyde:ferredoxin oxidoreductase	Candidatus Korarchaeum cryptofilum OPF8	Candidatus Korarchaeota
2718335391	spermidine/putrescine transport system substrate-binding protein	Rubrobacter xylanophilus DSM 9941	Actinobacteria
2718335392	spermidine/putrescine transport system permease protein	Sphaerobacter thermophilus DSM 20745	Chloroflexi
2718335393	spermidine/putrescine transport system permease protein	Virgibacillus sp. CM-4	Firmicutes
2718335394	spermidine/putrescine transport system ATP-binding protein	Thermobispora bispora DSM 43833	Actinobacteria
2718335408	Glutamate or tyrosine decarboxylase	Sulfolobus acidocaldarius DSM 639	Crenarchaeota
2718335409	peptide/nickel transport system substrate-binding protein	Xanthobacter autotrophicus Py2	Proteobacteria
2718335410	Protein of unknown function (DUF1177)	Thermoproteus sp. CP80	Crenarchaeota
2718335411	Asp/Glu/hydantoin racemase	Thermococcus sibiricus MM 739	Euryarchaeota
2718335412	hypothetical protein	Pyrococcus horikoshii OT3	Euryarchaeota
2718335413	peptide/nickel transport system ATP-binding protein/oligopeptide transport system ATP-binding protein	Symbiobacterium thermophilum IAM 14863	Firmicutes
2718335414	peptide/nickel transport system ATP-binding protein/oligopeptide transport system ATP-binding protein	Staphylothermus marinus F1	Crenarchaeota
2718335415	peptide/nickel transport system permease protein	Hyphomicrobium sp. CS1BSMeth3	Proteobacteria
2718335416	peptide/nickel transport system permease protein	Rhizobium sp. CF080	Proteobacteria
2718335442	pyruvate formate lyase activating enzyme	Thermococcus sibiricus MM 739	Euryarchaeota
2718335444	tellurite resistance protein TerC	Candidatus Korarchaeum cryptofilum OPF8	Candidatus Korarchaeota
2718335446	Uncharacterized membrane protein YadS	Desulfomonile tiedjei DSM 6799	Proteobacteria
2718335450	dissimilatory sulfite reductase beta subunit	Thermanaeromonas toyohensis ToBE	Firmicutes
2718335451	dissimilatory sulfite reductase alpha subunit	Thermanaeromonas toyohensis ToBE	Firmicutes
2718335452	Fe-S oxidoreductase	Archaeoglobus fulgidus DSM 4304	Euryarchaeota
2718335461	Pimeloyl-ACP methyl ester carboxylesterase	Nostoc punctiforme PCC 73102	Cyanobacteria
2718335463	tRNA 2-thiouridine synthesizing protein E	Ammonifex degensii KC4	Firmicutes
2718335468	putative sulfite reductase-associated electron transfer protein DsrK	Thermanaeromonas toyohensis ToBE	Firmicutes
2718335480	L-ribulose 5-phosphate 4-epimerase	Thermoanaerobacter thermocopriae JCM 7501	Firmicutes
2718335481	transketolase	Hydrogenobacter thermophilus TK-6	Aquificae
2718335486	Glycosyl transferase family 2	Flectobacillus major DSM 103	Bacteroidetes
2718335490	aldehyde:ferredoxin oxidoreductase	Carboxydothermus ferrireducens DSM 11255	Firmicutes
2718335500	2,3-bisphosphoglycerate-independent phosphoglycerate mutase	Methanocaldococcus fervens AG86	Euryarchaeota
2718335504	aspartate-ammonia ligase	Thermofilum uzonense	Crenarchaeota
2718335505	tRNA wybutosine-synthesizing protein 2	Archaeoglobus veneficus SNP6	Euryarchaeota
2718335527	NitT/TauT family transport system ATP-binding protein	Pyrobaculum islandicum DSM 4184	Crenarchaeota
2718335529	Nicotinamidase-related amidase	Sulfolobus sp. JCM 16833	Crenarchaeota
2718335530	nicotinate phosphoribosyltransferase	Palaeococcus ferrophilus DSM 13482	Euryarchaeota
2718335531	fumarate hydratase subunit alpha	Desulfurobacterium thermolithotrophum DSM 11699	Aquificae
2718335532	fumarate hydratase subunit beta	Hydrogenivirga sp. 128-5-R1-1	Aquificae
2718335535	large subunit ribosomal protein L24	Thermococcus barophilus MP	Euryarchaeota
2718335538	ornithine carbamoyltransferase	Pyrococcus sp. NA2	Euryarchaeota
2718335542	sulfide dehydrogenase (flavoprotein) subunit SudA	Thermoanaerobacter mathranii subsp. mathranii str. A3	Firmicutes
2718335546	zinc transporter, ZIP family	Rhodothermus marinus DSM 4252	Bacteroidetes
2718335559	thioredoxin	Ferroglobus placidus DSM 10642	Euryarchaeota
2718335561	NitT/TauT family transport system permease protein	Thermanaeromonas toyohensis ToBE	Firmicutes
2718335562	NitT/TauT family transport system ATP-binding protein	Liberibacter crescens BT-1	Proteobacteria
2718335580	thiaminase (transcriptional activator TenA)	Vulcanisaeta distributa DSM 14429	Crenarchaeota
2718335589	hypothetical protein	Methanocaldococcus jannaschii DSM 2661	Euryarchaeota
2718335600	tRNA (guanine6-N2)-methyltransferase	Methanocaldococcus bathoardescens	Euryarchaeota
2718335603	UDP-glucose 4-epimerase/UDP-glucuronate 4-epimerase	Thermodesulfatator autotrophicus	Thermodesulfobacteria
2718335604	UDPglucose 6-dehydrogenase	Thermofilum pendens Hrk 5	Crenarchaeota
2718335608	tryptophan synthase, beta chain	Thermofilum pendens Hrk 5	Crenarchaeota
2718335628	perosamine synthetase	Thermococcus sp. 2319x1	Euryarchaeota
2718335631	MmgE/PrpD family protein	Pyrobaculum islandicum DSM 4184	Crenarchaeota
2718335632	methylisocitrate lyase	Vulcanisaeta sp. EB80	Crenarchaeota
2718335633	Citrate synthase	Pyrococcus sp. NA2	Euryarchaeota
JZ bin_19
Gene name	Annotation	Match	Phylum
2718335651	cyclic pyranopterin phosphate synthase	Thermaerobacter subterraneus DSM 13965	Firmicutes
2718335652	dTMP kinase	Archaeoglobus profundus DSM 5631	Euryarchaeota
2718335656	asparaginyl-tRNA synthetase	Thermofilum pendens Hrk 5	Crenarchaeota
2718335674	Quinolinate phosphoribosyl transferase, N-terminal domain	Hyperthermus butylicus DSM 5456	Crenarchaeota
2718335680	Adenine deaminase	bacterium SIT6
2718335681	dihydropyrimidinase	Sulfolobus tokodaii str. 7	Crenarchaeota
2718335683	Cytosine/adenosine deaminase	Staphylothermus marinus F1	Crenarchaeota
2718335684	5,10-methylenetetrahydromethanopterin reductase	Thermoflexus hugenholtzii JAD2	Chloroflexi
2718335686	simple sugar transport system ATP-binding protein	Ardenticatena maritima	Chloroflexi
2718335687	ornithine carbamoyltransferase	Staphylothermus hellenicus DSM 12710	Crenarchaeota
2718335707	ATP adenylyltransferase	Acetomicrobium mobile DSM 13181	Synergistetes
2718335711	DNA topoisomerase-1	Geoglobus acetivorans	Euryarchaeota
2718335713	agmatine deiminase	Methanoculleus sp. MAB1	Euryarchaeota
2718335714	N-carbamoylputrescine amidase	Methanosaeta concilii GP6	Euryarchaeota
2718335723	cyclic pyranopterin monophosphate synthase subunit MoaC	Sulfolobus tokodaii str. 7	Crenarchaeota
2718335729	long-chain acyl-CoA synthetase	Aeropyrum camini SY1 = JCM 12091	Crenarchaeota
2718335731	2-haloacid dehalogenase	Thermoproteus uzoniensis 768-20	Crenarchaeota
2718335734	putative transcriptional regulator	Thermococcus guaymasensis DSM 11113	Euryarchaeota
2718335737	peptidyl-tRNA hydrolase	Thermococcus chitonophagus	Euryarchaeota
2718335747	7-cyano-7-deazaguanine synthase	Vulcanisaeta thermophila	Crenarchaeota
2718335748	TldD protein	Methanomassiliicoccus luminyensis B10	Euryarchaeota
2718335755	NOL1/NOP2/sun family putative RNA methylase	Candidatus Korarchaeum cryptofilum OPF8	Candidatus Korarchaeota
2718335762	acetoacetyl-CoA synthetase	Desulfovirgula thermocuniculi DSM 16036	Firmicutes
2718335765	acetyl-CoA C-acetyltransferase	Thermoflexus hugenholtzii JAD2	Chloroflexi
2718335767	Acyl-CoA dehydrogenase	Acidovorax sp. NO-1	Proteobacteria
2718335768	2-oxoisovalerate dehydrogenase E1 component beta subunit	Thermus parvatiensis	Deinococcus-Thermus
2718335769	pyruvate dehydrogenase E1 component alpha subunit	Aeropyrum camini SY1 = JCM 12091	Crenarchaeota
2718335779	3-oxoacyl-[acyl-carrier protein] reductase	Tistrella mobilis KA081020-065	Proteobacteria
2718335790	carbon-monoxide dehydrogenase medium subunit	Rhodothermaceae bacterium RA	Bacteroidetes
2718335791	carbon-monoxide dehydrogenase small subunit	Thermomicrobium roseum DSM 5159	Chloroflexi
2718335792	carbon-monoxide dehydrogenase large subunit	Sulfolobus sp. A20	Crenarchaeota
2718335797	succinyl-CoA synthetase alpha subunit	Aeropyrum camini SY1 = JCM 12091	Crenarchaeota
2718335799	hypothetical protein	Thermorudis peleae	Chloroflexi
2718335803	Peroxiredoxin family protein	Candidatus Korarchaeum cryptofilum OPF8	Candidatus Korarchaeota
2718335805	sulfide:quinone oxidoreductase	Cuniculiplasma divulgatum	Euryarchaeota
2718335807	NADPH-dependent 2,4-dienoyl-CoA reductase, sulfur reductase	Thermoproteus tenax Kra 1	Crenarchaeota
2718335813	glucose-1-phosphate thymidylyltransferase/bifunctional UDP-N-acetylglucosamine pyrophosphorylase / Glucosamine-1-phosphate N-acetyltransferase	Methanobrevibacter ruminantium M1	Euryarchaeota
2718335816	UDP-glucose 4-epimerase	Paludisphaera borealis	Planctomycetes
2718335817	UDPglucose 6-dehydrogenase	Thermofilum pendens Hrk 5	Crenarchaeota
2718335820	large subunit ribosomal protein L18	Ferroglobus placidus DSM 10642	Euryarchaeota
2718335823	ABC-2 type transport system ATP-binding protein	Caldivirga sp. MU80	Crenarchaeota
2718335825	beta-ribofuranosylaminobenzene 5'-phosphate synthase	Solirubrobacterales bacterium URHD0059	Actinobacteria
2718335827	Xaa-Pro dipeptidase	Pyrococcus furiosus DSM 3638	Euryarchaeota
2718335833	acetylornithine deacetylase	Pyrolobus fumarii 1A	Crenarchaeota
2718335834	argininosuccinate lyase	Methanocorpusculum labreanum Z	Euryarchaeota
2718335847	hypothetical protein	Caldivirga maquilingensis IC-167	Crenarchaeota
2718335883	cell division protein FtsZ	Aciduliprofundum boonei T469	Euryarchaeota
2718335888	Glyoxylase, beta-lactamase superfamily II	Streptomyces novaecaesareae	Actinobacteria
2718335891	hypothetical protein	Rubrobacter xylanophilus DSM 9941	Actinobacteria
2718335894	Glycosyltransferase, catalytic subunit of cellulose synthase and poly-beta-1,6-N-acetylglucosamine synthase	Blastochloris viridis	Proteobacteria
2718335898	K(+)-stimulated pyrophosphate-energized sodium pump	Caldivirga sp. MU80	Crenarchaeota
2718335915	D-amino-acid dehydrogenase	Nisaea denitrificans DSM 18348	Proteobacteria
2718335934	cyclase	Thermomicrobium roseum DSM 5159	Chloroflexi
2718335935	octaprenyl-diphosphate synthase	Pyrolobus fumarii 1A	Crenarchaeota
2718335937	NitT/TauT family transport system permease protein	Ornatilinea apprima	Chloroflexi
2718335949	acetoin utilization protein AcuC	Candidatus Korarchaeum cryptofilum OPF8	Candidatus Korarchaeota
2718335959	selenium-binding protein 1	Sulfolobus tokodaii str. 7	Crenarchaeota
2718335961	methylmalonyl-CoA mutase	Thermoplasma acidophilum DSM 1728	Euryarchaeota
2718335964	glutamate dehydrogenase (NAD(P)+)	Desulfacinum infernum DSM 9756	Proteobacteria
2718335966	hypothetical protein	Pyrodictium occultum	Crenarchaeota
2718335974	MoxR-like ATPase	Thermofilum pendens Hrk 5	Crenarchaeota
2718335977	NAD(P)-dependent dehydrogenase, short-chain alcohol dehydrogenase family	Saccharopolyspora rectivirgula DSM 43747	Actinobacteria
2718335979	UDP-glucose 4-epimerase	Pigmentiphaga sp. NML080357	Proteobacteria
2718335983	NitT/TauT family transport system ATP-binding protein	Methanocaldococcus infernus ME	Euryarchaeota
2718335984	protocatechuate 4,5-dioxygenase beta subunit	Metallosphaera yellowstonensis MK1	Crenarchaeota
2718335986	4-hydroxyphenylacetate 3-monooxygenase/anthranilate 3-monooxygenase (FAD) / 4-hydroxyphenylacetate 3-monooxygenase	Rhodoplanes sp. Z2-YC6860	Proteobacteria
2718335988	amino acid/amide ABC transporter ATP-binding protein 1, HAAT family	Pyrobaculum islandicum DSM 4184	Crenarchaeota
2718335989	amino acid/amide ABC transporter ATP-binding protein 2, HAAT family	Candidatus Korarchaeum cryptofilum OPF8	Candidatus Korarchaeota
2718335991	4-hydroxy-4-methyl-2-oxoglutarate aldolase	Thermacetogenium phaeum DSM 12270	Firmicutes
2718335994	xanthine dehydrogenase, molybdenum binding subunit apoprotein	Brevibacillus thermoruber 423	Firmicutes
2718335995	Predicted arabinose efflux permease, MFS family	Meiothermus silvanus DSM 9946	Deinococcus-Thermus
2718335996	carbon-monoxide dehydrogenase large subunit/glyceraldehyde dehydrogenase large subunit	Pyrobaculum islandicum DSM 4184	Crenarchaeota
2718335997	probable F420-dependent oxidoreductase, Rv2161c family	Amycolatopsis taiwanensis DSM 45107	Actinobacteria
2718336000	phenylacetate-CoA ligase	delta proteobacterium NaphS2	Proteobacteria
2718336002	4-hydroxyphenylacetate 3-monooxygenase/anthranilate 3-monooxygenase (FAD) / 4-hydroxyphenylacetate 3-monooxygenase	Alicyclobacillus shizuokensis NBRC 103103	Firmicutes
2718336004	acetyltransferase	Clostridiales bacterium mt11	Firmicutes
2718336005	benzoate-CoA ligase	Desulfotomaculum gibsoniae DSM 7213	Firmicutes
2718336010	Regulator of RNase E activity RraA	Thermacetogenium phaeum DSM 12270	Firmicutes
2718336011	Regulator of RNase E activity RraA	Thermacetogenium phaeum DSM 12270	Firmicutes
2718336012	2-furoyl-CoA dehydrogenase large subunit	Spirochaeta odontotermitis	Spirochaetes
2718336013	hypothetical protein	Bacillus abyssalis	Firmicutes
2718336014	benzoate-CoA ligase family	Desulfotomaculum gibsoniae DSM 7213	Firmicutes
2718336022	pyruvate dehydrogenase E2 component (dihydrolipoamide acetyltransferase)	Parageobacillus genomosp. 1	Firmicutes
2718336023	2-oxoisovalerate dehydrogenase E1 component beta subunit	Chondromyces apiculatus DSM 436	Proteobacteria
2718336024	Acetyl-CoA acetyltransferase	Variovorax sp. JS1663	Proteobacteria
2718336025	2-furoyl-CoA dehydrogenase large subunit	Conexibacter woesei DSM 14684	Actinobacteria
2718336026	acyl-CoA dehydrogenase	Mycobacterium sp. M26	Actinobacteria
2718336027	ornithine cyclodeaminase/thiomorpholine-carboxylate dehydrogenase/alanine dehydrogenase	Thermoflexus hugenholtzii JAD2	Chloroflexi
2718336028	Acyl-CoA dehydrogenase	Hyphomonas oceanitis SCH89	Proteobacteria
2718336030	branched-chain amino acid transport system permease protein	Afipia massiliensis	Proteobacteria
2718336031	amino acid/amide ABC transporter membrane protein 2, HAAT family	Thermus aquaticus Y51MC23	Deinococcus-Thermus
2718336032	amino acid/amide ABC transporter ATP-binding protein 1, HAAT family	Candidatus Korarchaeum cryptofilum OPF8	Candidatus Korarchaeota
2718336035	simple sugar transport system permease protein	Thermanaeromonas toyohensis ToBE	Firmicutes
2718336036	simple sugar transport system permease protein	Desulfotomaculum aeronauticum DSM 10349	Firmicutes
2718336037	simple sugar transport system substrate-binding protein	Caldisericum exile AZM16c01	Caldiserica
2718336044	Ornithine cyclodeaminase/mu-crystallin family protein	Thermococcus sp. PK	Euryarchaeota
2718336052	myo-inositol-1-phosphate synthase	Thermoflexus hugenholtzii JAD2	Chloroflexi
2718336059	fumarase, class II	Thermoflexus hugenholtzii JAD2	Chloroflexi
2718336063	hypothetical protein	Thermococcus zilligii AN1	Euryarchaeota
2718336068	L-ascorbate metabolism protein UlaG, beta-lactamase superfamily	Methanopyrus sp. KOL6	Euryarchaeota
2718336071	threonine dehydratase	Vulcanisaeta distributa DSM 14429	Crenarchaeota
2718336076	Aldo/keto reductase	Thermodesulfovibrio sp. N1	Nitrospirae
2718336083	3-hydroxy-3-methylglutaryl-coenzyme A reductase	Pyrolobus fumarii 1A	Crenarchaeota
2718336116	carbohydrate ABC transporter ATP-binding protein, CUT1 family	Caballeronia telluris	Proteobacteria
2718336121	adenylyltransferase and sulfurtransferase	Candidatus Kryptonium thompsoni	Candidatus Kryptonia
2718336126	TIGR00269 family protein	Hydrogenobacter thermophilus TK-6	Aquificae
2718336129	iron complex transport system ATP-binding protein	Olsenella sp. An285	Actinobacteria
2718336130	iron complex transport system permease protein	Thermanaeromonas toyohensis ToBE	Firmicutes
2718336132	TatD DNase family protein	delta proteobacterium PSCGC 5342	Proteobacteria
2718336137	adenine phosphoribosyltransferase	Gracilibacillus lacisalsi DSM 19029	Firmicutes
2718336140	iron-sulfur cluster-binding protein	Desulfofustis glycolicus DSM 9705	Proteobacteria
2718336146	6-phosphogluconate dehydrogenase (decarboxylating)	Thermotoga maritima MSB8	Thermotogae
2718336154	5-formyltetrahydrofolate cyclo-ligase	Thermoproteus uzoniensis 768-20	Crenarchaeota
2718336156	alanyl-tRNA synthetase/misacylated tRNA(Ala) deacylase	Candidatus Korarchaeum cryptofilum OPF8	Candidatus Korarchaeota
2718336169	replication factor C large subunit	Vulcanisaeta thermophila	Crenarchaeota
2718336179	isopentenyl-diphosphate delta-isomerase	Methanothermobacter marburgensis str. Marburg	Euryarchaeota
2718336181	probable F420-dependent oxidoreductase, MSMEG_2256 family	Rubrobacter radiotolerans	Actinobacteria
2718336192	propionyl-CoA carboxylase beta chain	Thermaerobacter marianensis DSM 12885	Firmicutes
2718336193	CTP synthase	Vulcanisaeta thermophila	Crenarchaeota
2718336194	zinc transport system ATP-binding protein	Desulfotomaculum thermocisternum DSM 10259	Firmicutes
2718336195	zinc transport system substrate-binding protein	Enterococcus columbae DSM 7374 = ATCC 51263	Firmicutes
2718336204	hypothetical protein	Thermogemmatispora carboxidivorans	Chloroflexi
2718336206	glutaconate CoA-transferase subunit B	Metallosphaera cuprina Ar-4	Crenarchaeota
2718336219	dTDP-4-amino-4,6-dideoxygalactose transaminase	Paenibacillus sp. VKM B-2647	Firmicutes
2718336221	molybdenum cofactor synthesis domain-containing protein	Acidilobus saccharovorans 345-15	Crenarchaeota
2718336226	Isoleucyl-tRNA synthetase	Pyrodictium delaneyi	Crenarchaeota
2718336227	RIO kinase 2	Methanopyrus sp. KOL6	Euryarchaeota
2718336235	thiaminase /4-amino-5-aminomethyl-2-methylpyrimidine deaminase	Rubrobacter xylanophilus DSM 9941	Actinobacteria
2718336239	drug resistance transporter, EmrB/QacA subfamily	Deinococcus geothermalis DSM 11300	Deinococcus-Thermus
2718336249	DNA ligase-1	Thermofilum uzonense	Crenarchaeota
2718336251	aspartyl-tRNA synthetase	Candidatus Korarchaeum cryptofilum OPF8	Candidatus Korarchaeota
2718336261	UDP-glucose 4-epimerase	Desulfococcus multivorans	Proteobacteria
2718336262	UDPglucose 6-dehydrogenase	Enhydrobacter aerosaccus	Proteobacteria
2718336269	N-methylhydantoinase B	Vulcanisaeta moutnovskia 768-28	Crenarchaeota
2718336270	N-methylhydantoinase A	Thermoproteus sp. CP80	Crenarchaeota
2718336291	manganese/zinc/iron transport system ATP- binding protein	Thermaerobacter subterraneus DSM 13965	Firmicutes
2718336293	uridylate kinase	Methanothermobacter thermautotrophicus str. Delta H	Euryarchaeota
2718336302	nucleoside diphosphate kinase	Pyrodictium delaneyi	Crenarchaeota
2718336307	cytochrome c oxidase subunit I+III	Haladaptatus cibarius D43	Euryarchaeota
2718336308	cytochrome c oxidase subunit 2	Haloferax larsenii	Euryarchaeota
2718336310	carbamoyl-phosphate synthase large subunit	Ferroglobus placidus DSM 10642	Euryarchaeota
2718336311	carbamoyl-phosphate synthase small subunit	Thermincola ferriacetica	Firmicutes
2718336313	KaiC domain protein, Ph0284 family	Staphylothermus marinus F1	Crenarchaeota
2718336315	3-oxoacyl-[acyl-carrier protein] reductase	Streptomyces sp. JHA26	Actinobacteria
2718336321	reduced coenzyme F420:NADP oxidoreductase	Methanopyrus sp. KOL6	Euryarchaeota
2718336322	phosphomannomutase / phosphoglucomutase	Thermosulfurimonas dismutans	Thermodesulfobacteria
2718336327	cysteine synthase	Syntrophothermus lipocalidus DSM 12680	Firmicutes
2718336329	carbon-monoxide dehydrogenase small subunit	Thermotalea metallivorans	Firmicutes
2718336330	CO or xanthine dehydrogenase, Mo-binding subunit	Staphylothermus hellenicus DSM 12710	Crenarchaeota
2718336331	carbamate kinase	Thermococcus gammatolerans EJ3	Euryarchaeota
2718336332	ornithine carbamoyltransferase	Staphylothermus marinus F1	Crenarchaeota
2718336333	carbon-monoxide dehydrogenase small subunit	Syntrophaceticus schinkii	Firmicutes
2718336334	carbon-monoxide dehydrogenase medium subunit	Ktedonobacter racemifer DSM 44963	Chloroflexi
2718336335	xanthine dehydrogenase, molybdenum binding subunit apoprotein	Fictibacillus enclensis	Firmicutes
2718336336	Cytosine/adenosine deaminase	Thermogladius cellulolyticus 1633	Crenarchaeota
2718336349	CTP:molybdopterin cytidylyltransferase MocA	Blastochloris viridis	Proteobacteria
2718336359	dihydroorotate oxidase A	Sandarakinorhabdus limnophila DSM 17366	Actinobacteria
2718336368	FAD dependent oxidoreductase	Sphaerobacter thermophilus DSM 20745	Chloroflexi
2718336372	amino acid/amide ABC transporter ATP-binding protein 1, HAAT family	Pyrodictium delaneyi	Crenarchaeota
2718336373	amino acid/amide ABC transporter ATP-binding protein 2, HAAT family	Pyrodictium delaneyi	Crenarchaeota
2718336376	malate dehydrogenase (oxaloacetate-decarboxylating)	Caldivirga sp. MU80	Crenarchaeota
2718336381	isocitrate lyase	Symbiobacterium thermophilum IAM 14863	Firmicutes
2718336384	phosphate ABC transporter ATP-binding protein, PhoT family	Thermoflexus hugenholtzii JAD2	Chloroflexi
2718336385	phosphate transport system permease protein	Caldalkalibacillus thermarum TA2.A1	Firmicutes
2718336386	phosphate transport system permease protein	Paenibacillus thiaminolyticus	Firmicutes
2718336387	phosphate transport system substrate-binding protein	Thermoflexus hugenholtzii JAD2	Chloroflexi
2718336389	23S rRNA (uridine2552-2'-O)-methyltransferase	Methanothermobacter thermautotrophicus str. Delta H	Euryarchaeota
2718336398	peptide/nickel transport system ATP-binding protein	Pyrobaculum islandicum DSM 4184	Crenarchaeota
2718336399	peptide/nickel transport system ATP-binding protein	Thermofilum carboxyditrophus 1505	Crenarchaeota
2718336405	thiamine biosynthesis protein ThiI	Alkalilimnicola ehrlichii MLHE-1	Proteobacteria
2718336406	protease I	Arhodomonas aquaeolei DSM 8974	Proteobacteria
2718336407	UDP-glucose 4-epimerase/UDP-glucuronate decarboxylase	Vulcanisaeta thermophila	Crenarchaeota
2718336415	acyl-CoA dehydrogenase/hypothetical protein	Pyrodictium delaneyi	Crenarchaeota
2718336419	NAD+ kinase	Thermococcus sp. EP1	Euryarchaeota
2718336420	Sugar phosphate permease	Thermofilum uzonense	Crenarchaeota
2718336421	ammonium transporter	Nitrolancea hollandica Lb	Chloroflexi
2718336422	nitrogen regulatory protein P-II family	Methanothermobacter thermautotrophicus str. Delta H	Euryarchaeota
2718336424	3-oxoacyl-[acyl-carrier protein] reductase	Vulcanisaeta thermophila	Crenarchaeota
2718336425	amino acid/amide ABC transporter ATP-binding protein 2, HAAT family	Bradyrhizobium sp. BR 10245	Proteobacteria
2718336426	amino acid/amide ABC transporter ATP-binding protein 1, HAAT family	Fodinicurvata sediminis DSM 21159	Proteobacteria
2718336427	amino acid/amide ABC transporter membrane protein 2, HAAT family	Marinobacter sp. HL-58	Proteobacteria
2718336428	branched-chain amino acid transport system permease protein	Bosea sp. Leaf344	Proteobacteria
2718336429	amino acid/amide ABC transporter substrate-binding protein, HAAT family	Desulfomonile tiedjei DSM 6799	Proteobacteria
2718336430	fatty-acyl-CoA synthase	Thermoflexus hugenholtzii JAD2	Chloroflexi
2718336431	Aromatic ring hydroxylase	Vulcanisaeta thermophila	Crenarchaeota
2718336443	alanyl-tRNA synthetase	Thermosphaera aggregans DSM 11486	Crenarchaeota
2718336446	tRNA nucleotidyltransferase (CCA-adding enzyme)	Pyrobaculum islandicum DSM 4184	Crenarchaeota
2718336448	2-isopropylmalate synthase	Pyrococcus abyssi GE5	Euryarchaeota
2718336453	F420 biosynthesis protein FbiB, C-terminal domain-containing protein	Thermoflexus hugenholtzii JAD2	Chloroflexi
2718336455	molybdopterin adenylyltransferase	Vulcanisaeta moutnovskia 768-28	Crenarchaeota
2718336456	UDP-N-acetylglucosamine diphosphorylase/glucosamine-1-phosphate N-acetyltransferase	Candidatus Korarchaeum cryptofilum OPF8	Candidatus Korarchaeota
2718336457	putative ABC transport system ATP-binding protein	Thermotoga maritima MSB8	Thermotogae
2718336462	ketol-acid reductoisomerase	Ignicoccus islandicus DSM 13165	Crenarchaeota
2718336472	amino acid/amide ABC transporter ATP-binding protein 2, HAAT family	Caldicellulosiruptor sp. F32	Firmicutes
2718336474	tryptophan synthase beta chain	Thermofilum pendens Hrk 5	Crenarchaeota
2718336476	glyceraldehyde 3-phosphate dehydrogenase (NAD(P)+)	Thermoproteus tenax Kra 1	Crenarchaeota
2718336478	Ca2+-transporting ATPase	Desulfovibrio aminophilus DSM 12254	Proteobacteria
2718336486	dolichol-phosphate mannosyltransferase	Nonomuraea coxensis DSM 45129	Actinobacteria
2718336489	cysteinyl-tRNA synthetase	Candidatus Korarchaeum cryptofilum OPF8	Candidatus Korarchaeota
2718336490	TIGR00375 family protein	Nocardiopsis baichengensis YIM 90130	Actinobacteria
2718336500	citrate synthase	Sulfolobus tokodaii str. 7	Crenarchaeota
2718336501	2-methylcitrate dehydratase	Caldisphaera lagunensis DSM 15908	Crenarchaeota
2718336502	5'-methylthioadenosine phosphorylase	Acidianus hospitalis W1	Crenarchaeota
2718336519	Predicted GTPase	Thermoflexus hugenholtzii JAD2	Chloroflexi
2718336520	dihydroorotase/allantoinase	Natrialbaceae archaeon JW/NM-HA 15	Euryarchaeota
2718336523	amino acid/amide ABC transporter membrane protein 2, HAAT family	Thermofilum adornatus	Crenarchaeota
2718336525	branched-chain amino acid transport system ATP-binding protein	Pyrodictium occultum	Crenarchaeota
2718336526	amino acid/amide ABC transporter ATP-binding protein 1, HAAT family	Pyrodictium occultum	Crenarchaeota
2718336528	deoxyribose-phosphate aldolase	Novibacillus thermophilus	Firmicutes
2718336531	histidinol-phosphate aminotransferase	Caldanaerobius polysaccharolyticus DSM 13641	Firmicutes
2718336535	glutamate--LysW ligase ArgX	Sulfolobus islandicus L.S.2.15	Crenarchaeota
2718336549	MJ0570-related uncharacterized domain-containing protein	Thermobaculum terrenum ATCC BAA-798	k__Bacteria
2718336558	Acyl dehydratase	Brevibacillus massiliensis	Firmicutes
2718336563	shikimate dehydrogenase	Deferrisoma camini S3R1	Proteobacteria
2718336566	catechol 2,3-dioxygenase	Bacillus smithii	Firmicutes
2718336567	lipoic acid synthetase	Thermus antranikianii DSM 12462	Deinococcus-Thermus
2718336568	lipoyl(octanoyl) transferase	Thermoproteus uzoniensis 768-20	Crenarchaeota
2718336569	dihydrolipoamide dehydrogenase	Chondromyces crocatus	Proteobacteria
2718336584	Glutaredoxin-like domain protein	Dictyoglomus thermophilum H-6-12	Dictyoglomi
2718336587	hydroxymethylglutaryl-CoA synthase	Thermococcus piezophilus	Euryarchaeota
2718336591	hypothetical protein	Pyrobaculum islandicum DSM 4184	Crenarchaeota
2718336601	NitT/TauT family transport system ATP-binding protein	Vulcanisaeta thermophila	Crenarchaeota
2718336605	DNA processing protein	Ferroglobus placidus DSM 10642	Euryarchaeota
2718336610	putative ABC transport system ATP-binding protein	Ignicoccus hospitalis KIN4/I	Crenarchaeota
2718336617	tRNA(Met) cytidine acetyltransferase	Hyperthermus butylicus DSM 5456	Crenarchaeota
2718336621	membrane dipeptidase	Thermoproteus sp. CP80	Crenarchaeota
2718336623	hydroxymethylbilane synthase	Thermosediminibacter oceani DSM 16646	Firmicutes
2718336625	porphobilinogen synthase	Limnochorda pilosa	Firmicutes
2718336626	glutamate-1-semialdehyde 2,1-aminomutase	Brevibacillus borstelensis AK1	Firmicutes
2718336627	uroporphyrinogen decarboxylase	Thermaerobacter marianensis DSM 12885	Firmicutes
2718336629	radical SAM protein, BA_1875 family	Pyrobaculum islandicum DSM 4184	Crenarchaeota
2718336635	anaerobic magnesium-protoporphyrin IX monomethyl ester cyclase	Longilinea arvoryzae	Chloroflexi
2718336651	ribose-5-phosphate isomerase	Methanosarcina horonobensis HB-1 = JCM 15518	Euryarchaeota
2718336661	carbon-monoxide dehydrogenase large subunit	Thermomicrobium roseum DSM 5159	Chloroflexi
2718336676	branched-chain amino acid transport system ATP-binding protein	Hydrogenibacillus schlegelii	Firmicutes
2718336677	amino acid/amide ABC transporter ATP-binding protein 2, HAAT family	Bordetella flabilis	Proteobacteria
2718336685	thioredoxin	Geoglobus ahangari	Euryarchaeota
2718336706	endoribonuclease L-PSP	Pyrococcus sp. ST04	Euryarchaeota
2718336709	threonine synthase	Pyrococcus sp. NA2	Euryarchaeota
2718336712	glucokinase	Vulcanisaeta thermophila	Crenarchaeota
2718336737	Quinolinate phosphoribosyl transferase, C-terminal domain	Hyperthermus butylicus DSM 5456	Crenarchaeota
2718336741	glycine cleavage system H protein	Halothermothrix orenii H 168	Firmicutes
2718336742	Predicted oxidoreductase	Candidatus Korarchaeum cryptofilum OPF8	Candidatus Korarchaeota
2718336745	penicillin amidase	Cuniculiplasma divulgatum	Euryarchaeota
2718336751	acryloyl-coenzyme A reductase	Thermoplasma volcanium GSS1	Euryarchaeota
2718336771	superoxide dismutase, Fe-Mn family	Pyrobaculum islandicum DSM 4184	Crenarchaeota
2718336772	methionyl-tRNA synthetase	Pyrolobus fumarii 1A	Crenarchaeota
2718336780	Predicted amidohydrolase	Thermofilum pendens Hrk 5	Crenarchaeota
2718336788	histidinol dehydrogenase	Rhizobiales bacterium YIM 77505	Proteobacteria
2718336793	ribose 5-phosphate isomerase B	Thermofilum uzonense	Crenarchaeota
2718336794	peroxiredoxin Q/BCP	Thermus islandicus DSM 21543	Deinococcus-Thermus
2718336809	ornithine carbamoyltransferase	Domibacillus robiginosus	Firmicutes
2718336811	Cobalamin-independent synthase, Catalytic domain	Thermoflexus hugenholtzii JAD2	Chloroflexi
2718336812	Protoglobin	Rhodothermus profundi	Bacteroidetes
2718336816	cysteine synthase B	Caldimicrobium thiodismutans	Thermodesulfobacteria
2718336822	aconitate hydratase	Thermoflexus hugenholtzii JAD2	Chloroflexi
2718336826	geranylgeranylglycerol-phosphate geranylgeranyltransferase	Acidilobus saccharovorans 345-15	Crenarchaeota
2718336831	Fe-S cluster assembly ATP-binding protein	Thermus filiformis	Deinococcus-Thermus
2718336833	tRNA wybutosine-synthesizing protein 2	Methanothermobacter marburgensis str. Marburg	Euryarchaeota
2718336838	arsenite efflux ATP-binding protein ArsA	Thermaerobacter marianensis DSM 12885	Firmicutes
2718336841	carbon starvation protein	bacterium JKG1
2718336844	methylenetetrahydrofolate dehydrogenase (NADP+) / methenyltetrahydrofolate cyclohydrolase	Pyrobaculum islandicum DSM 4184	Crenarchaeota
2718336845	formyltetrahydrofolate-dependent phosphoribosylglycinamide formyltransferase	Thermoproteus tenax Kra 1	Crenarchaeota
2718336846	phosphoribosylglycinamide formyltransferase-1	Tepidanaerobacter acetatoxydans Re1	Firmicutes
2718336849	5-(carboxyamino)imidazole ribonucleotide mutase	Palaeococcus pacificus DY20341	Euryarchaeota
2718336850	phosphoribosylamine--glycine ligase	Vulcanisaeta moutnovskia 768-28	Crenarchaeota
2718336851	amidophosphoribosyltransferase	Ignicoccus islandicus DSM 13165	Crenarchaeota
2718336854	phosphoribosylformylglycinamidine synthase subunit I	Thermococcus peptonophilus	Euryarchaeota
2718336858	alanine dehydrogenase	Methanothermobacter thermautotrophicus str. Delta H	Euryarchaeota
2718336863	aminopeptidase. Metallo peptidase. MEROPS family M42	Thermoflexus hugenholtzii JAD2	Chloroflexi
2718336871	amino acid/amide ABC transporter ATP-binding protein 1, HAAT family	Thermaerobacter marianensis DSM 12885	Firmicutes
2718336872	amino acid/amide ABC transporter ATP-binding protein 2, HAAT family	Brevibacillus massiliensis	Firmicutes
2718336874	amino acid/amide ABC transporter membrane protein 1, HAAT family	Intrasporangium calvum DSM 43043	Actinobacteria
2718336877	hypothetical protein	Rudanella lutea DSM 19387	Bacteroidetes
2718336878	MoxR-like ATPase	Aeropyrum camini SY1 = JCM 12091	Crenarchaeota
2718336882	ABC-2 type transport system ATP-binding protein	Ferroglobus placidus DSM 10642	Euryarchaeota
2718336887	nitrous oxide reductase apoprotein	Ferroglobus placidus DSM 10642	Euryarchaeota
2718336898	branched-chain amino acid aminotransferase	Methanopyrus sp. KOL6	Euryarchaeota
2718336901	Glyoxylase, beta-lactamase superfamily II	Desulfosarcina sp. BuS5	Proteobacteria
2718336918	ABC-2 type transport system permease protein	Candidatus Korarchaeum cryptofilum OPF8	Candidatus Korarchaeota
2718336920	ABC-2 type transport system ATP-binding protein	Geobacter sp. M18	Proteobacteria
2718336931	4-aminobutyrate aminotransferase / (S)-3-amino-2-methylpropionate transaminase	Candidatus Korarchaeum cryptofilum OPF8	Candidatus Korarchaeota
2718336971	nonphosphorylating glyceraldehyde-3-phosphate dehydrogenase	Thermoproteus sp. CP80	Crenarchaeota
2718336980	histidyl-tRNA synthetase	Methanothermus fervidus DSM 2088	Euryarchaeota
2718336982	ABC-2 type transport system ATP-binding protein	Thermofilum pendens Hrk 5	Crenarchaeota
2718336985	threonyl-tRNA synthetase	Methanomassiliicoccus luminyensis B10	Euryarchaeota
2718336986	phenylacetate-CoA ligase	Pyrodictium occultum	Crenarchaeota
2718336987	Fe-S oxidoreductase	Thermoplasma volcanium GSS1	Euryarchaeota
2718336992	Nodulation efficiency protein NfeD	Candidatus Korarchaeum cryptofilum OPF8	Candidatus Korarchaeota
2718336994	3-oxoacyl-[acyl-carrier-protein] reductase	Lysinimicrobium rhizosphaerae	Actinobacteria
2718336995	short chain enoyl-CoA hydratase	Aeropyrum camini SY1 = JCM 12091	Crenarchaeota
2718336996	enoyl-CoA hydratase	Syntrophorhabdus aromaticivorans UI	Proteobacteria
2718336998	pyruvate dehydrogenase E1 component alpha subunit	Thermaerobacter subterraneus DSM 13965	Firmicutes
2718336999	Kynurenine formamidase	Streptomyces sulphureus DSM 40104	Actinobacteria
2718337000	electron transfer flavoprotein alpha subunit apoprotein	Pyrobaculum islandicum DSM 4184	Crenarchaeota
2718337013	phosphoenolpyruvate carboxylase, type 2	Sulfolobus tokodaii str. 7	Crenarchaeota
2718337014	ADP-ribose pyrophosphatase	Thermoflexus hugenholtzii JAD2	Chloroflexi
2718337017	taurine---2-oxoglutarate transaminase	Granulicella mallensis MP5ACTX8	Acidobacteria
2718337020	Glutamate synthase domain-containing protein 2	Sulfolobus tokodaii str. 7	Crenarchaeota
2718337024	succinyl-CoA synthetase beta subunit	Staphylothermus hellenicus DSM 12710	Crenarchaeota
2718337027	hypothetical protein	Aciduliprofundum sp. MAR08-339	Euryarchaeota
2718337029	electron transfer flavoprotein alpha subunit apoprotein	Caloranaerobacter ferrireducens	Firmicutes
2718337030	electron transfer flavoprotein-quinone oxidoreductase	Desulfitobacterium metallireducens DSM 15288	Firmicutes
2718337035	D-lactate dehydrogenase (cytochrome)/glycolate oxidase	Dethiosulfatarculus sandiegensis	Proteobacteria
2718337037	ABC-2 type transport system ATP-binding protein	Anaeromyxobacter dehalogenans 2CP-1	Proteobacteria
2718337052	energy-coupling factor transport system ATP-binding protein	Moorella thermoacetica ATCC 39073	Firmicutes
2718337063	coenzyme F420-dependent glucose-6-phosphate dehydrogenase	Mycobacterium sp. UM_Kg1	Actinobacteria
2718337065	iron-sulfur cluster-binding protein	Desulfofustis glycolicus DSM 9705	Proteobacteria
2718337070	molybdopterin molybdotransferase	Vulcanisaeta thermophila	Crenarchaeota
2718337081	Lactate dehydrogenase	Thermoproteus tenax Kra 1	Crenarchaeota
2718337100	aminopeptidase N	Vulcanisaeta thermophila	Crenarchaeota
2718337116	4-nitrophenyl phosphatase	Marinococcus halophilus	Firmicutes
2718337130	Glyoxylase, beta-lactamase superfamily II	Actinomadura hibisca NBRC 15177	Actinobacteria
2718337141	anthranilate phosphoribosyltransferase	Deferrisoma camini S3R1	Proteobacteria
2718337142	indole-3-glycerol phosphate synthase	Solirubrobacter sp. URHD0082	Actinobacteria
2718337143	phosphoribosylanthranilate isomerase	Methanolacinia petrolearia DSM 11571	Euryarchaeota
2718337172	long-chain acyl-CoA synthetase	Thermaerobacter marianensis DSM 12885	Firmicutes
2718337189	NitT/TauT family transport system ATP-binding protein	Tardiphaga robiniae	Proteobacteria
2718337197	asparaginyl-tRNA synthetase	Candidatus Korarchaeum cryptofilum OPF8	Candidatus Korarchaeota
2718337200	Mn-containing catalase (includes spore coat protein CotJC)	Thermomicrobium roseum DSM 5159	Chloroflexi
2718337212	CRISPR-associated protein, Cas6 family	Thermodesulfobacterium commune DSM 2178	Thermodesulfobacteria
2718337214	hypothetical protein	Methanocella arvoryzae MRE50	Euryarchaeota
2718337221	Predicted phosphoribosyltransferase	Thermoflexus hugenholtzii JAD2	Chloroflexi
2718337227	Uncharacterized conserved protein YeaO, DUF488 family	Thermoflexus hugenholtzii JAD2	Chloroflexi
2718337228	3-oxosteroid 1-dehydrogenase	Chloroflexus aurantiacus J-10-fl	Chloroflexi
2718337229	3-oxoacyl-[acyl-carrier protein] reductase	Pyrococcus yayanosii CH1	Euryarchaeota
2718337231	isocitrate lyase	Haloferax lucentense DSM 14919	Euryarchaeota
2718337239	methionine adenosyltransferase	Hyperthermus butylicus DSM 5456	Crenarchaeota
2718337242	methylated-DNA-[protein]-cysteine S-methyltransferase	Desulfomonile tiedjei DSM 6799	Proteobacteria
2718337243	adenylosuccinate lyase	Vulcanisaeta thermophila	Crenarchaeota
2718337244	Adenylosuccinate synthetase	Desulfotomaculum australicum DSM 11792	Firmicutes
2718337247	electron transfer flavoprotein beta subunit	Caldivirga sp. MU80	Crenarchaeota
2718337278	3-hydroxybutyryl-CoA dehydratase	Caldilinea aerophila DSM 14535 = NBRC 104270	Chloroflexi
2718337284	S-adenosylmethionine decarboxylase	Acetomicrobium hydrogeniformans ATCC BAA-1850	Synergistetes
2718337285	spermidine synthase	Vulcanisaeta thermophila	Crenarchaeota
2718337286	8-oxo-dGTP diphosphatase	Syntrophus aciditrophicus SB	Proteobacteria
2718337287	glutaconate CoA-transferase subunit A	Sulfolobus tokodaii str. 7	Crenarchaeota
2718337288	Nicotinamidase-related amidase	Caldilinea aerophila DSM 14535 = NBRC 104270	Chloroflexi
2718337293	3-hydroxyisobutyrate dehydrogenase/2-hydroxy-3-oxopropionate reductase	Limnochorda pilosa	Firmicutes
2718337295	aromatic amino acid aminotransferase apoenzyme	Pyrococcus furiosus DSM 3638	Euryarchaeota
2718337296	Glyoxylase, beta-lactamase superfamily II	Nocardiopsis lucentensis DSM 44048	Actinobacteria
2718337302	Reverse gyrase	Pyrococcus abyssi GE5	Euryarchaeota
2718337303	tRNA pseudouridine synthase 10	Thermofilum pendens Hrk 5	Crenarchaeota
2718337304	translation elongation factor 1A GTP binding domain family	Methanothermus fervidus DSM 2088	Euryarchaeota
2718337311	adenosylhomocysteinase	Vulcanisaeta thermophila	Crenarchaeota
2718337317	aspartyl/glutamyl-tRNA(Asn/Gln) amidotransferase subunit A	Alicyclobacillus pomorum DSM 14955	Firmicutes
2718337318	xanthine dehydrogenase molybdenum-binding subunit	Desulfomonile tiedjei DSM 6799	Proteobacteria
2718337319	carbon-monoxide dehydrogenase large subunit	Thermomicrobium roseum DSM 5159	Chloroflexi
2718337325	DMSO/TMAO reductase YedYZ, molybdopterin-dependent catalytic subunit	Candidatus Acidianus copahuensis	Crenarchaeota
2718337331	carbon-monoxide dehydrogenase medium subunit	Niastella koreensis GR20-10	Bacteroidetes
2718337332	carbon-monoxide dehydrogenase small subunit	Pyrinomonas methylaliphatogenes	Acidobacteria
2718337335	phosphoribosylformylglycinamidine synthase subunit I	Pyrococcus abyssi GE5	Euryarchaeota
2718337338	amidophosphoribosyltransferase	Ignicoccus islandicus DSM 13165	Crenarchaeota
2718337339	phosphoribosylamine--glycine ligase	Vulcanisaeta distributa DSM 14429	Crenarchaeota
2718337340	5-(carboxyamino)imidazole ribonucleotide mutase	Palaeococcus pacificus DY20341	Euryarchaeota
2718337343	formyltetrahydrofolate-dependent phosphoribosylglycinamide formyltransferase	Thermosediminibacter oceani DSM 16646	Firmicutes
2718337344	phosphoribosylglycinamide formyltransferase-1	Pyrobaculum islandicum DSM 4184	Crenarchaeota
2718337350	ATP:cob(I)alamin adenosyltransferase	Thermus islandicus DSM 21543	Deinococcus-Thermus
2718337355	xanthine dehydrogenase, molybdenum binding subunit apoprotein	Thermomicrobium roseum DSM 5159	Chloroflexi
2718337357	Predicted ATP-dependent carboligase, ATP-grasp superfamily	Gordonia malaquae NBRC 108250	Actinobacteria
2718337358	mannose-1-phosphate guanylyltransferase	Thermofilum uzonense	Crenarchaeota
2718337364	acyl-CoA dehydrogenase	Thermoproteus tenax Kra 1	Crenarchaeota
2718337365	probable F420-dependent oxidoreductase, Rv2161c family	Thermoflexus hugenholtzii JAD2	Chloroflexi
2718337366	diphosphomevalonate decarboxylase	Halogranum salarium B-1	Euryarchaeota
2718337375	methionine synthase (B12-independent)	Rubrobacter xylanophilus DSM 9941	Actinobacteria
2718337383	energy-coupling factor transport system ATP-binding protein	Palaeococcus ferrophilus DSM 13482	Euryarchaeota
2718337384	energy-coupling factor transport system ATP-binding protein	Thermofilum pendens Hrk 5	Crenarchaeota
2718337393	3-isopropylmalate/(R)-2-methylmalate dehydratase small subunit	Phenylobacterium zucineum HLK1	Proteobacteria
2718337399	2,3-bisphosphoglycerate-independent phosphoglycerate mutase	Thermofilum pendens Hrk 5	Crenarchaeota
2718337409	2-(3-amino-3-carboxypropyl)histidine synthase	Pyrococcus yayanosii CH1	Euryarchaeota
2718337410	hypothetical protein	Methanothermobacter marburgensis str. Marburg	Euryarchaeota
2718337411	formyl-CoA transferase/CoA:oxalate CoA-transferase	Sphaerobacter thermophilus DSM 20745	Chloroflexi
JZ bin_28
Gene name	Annotation	Match	Phylum
2718330835	DNA ligase-1	Thermofilum carboxyditrophus 1505	Crenarchaeota
2718330839	asparaginyl-tRNA synthetase	Candidatus Korarchaeum cryptofilum OPF8	Candidatus Korarchaeota
2718330844	molybdopterin molybdotransferase	Thermococcus nautili	Euryarchaeota
2718330845	xanthine dehydrogenase accessory factor	Arhodomonas aquaeolei DSM 8974	Proteobacteria
2718330846	hypothetical protein	Pseudozobellia thermophila	Bacteroidetes
2718330847	MoxR-like ATPase	Aeropyrum camini SY1 = JCM 12091	Crenarchaeota
2718330848	carbon-monoxide dehydrogenase medium subunit	Niastella vici	Bacteroidetes
2718330849	carbon-monoxide dehydrogenase small subunit	Sulfolobus sp. A20	Crenarchaeota
2718330855	aspartyl-tRNA(Asn)/glutamyl-tRNA(Gln) amidotransferase subunit A	Alicyclobacillus macrosporangiidus CPP55	Firmicutes
2718330859	exosome complex component RRP4	Methanomethylovorans hollandica DSM 15978	Euryarchaeota
2718330866	energy-coupling factor transport system ATP-binding protein	Candidatus Korarchaeum cryptofilum OPF8	Candidatus Korarchaeota
2718330867	energy-coupling factor transport system ATP-binding protein	Thermofilum pendens Hrk 5	Crenarchaeota
2718330870	lipoyl(octanoyl) transferase	Pseudopedobacter saltans DSM 12145	Bacteroidetes
2718330871	dihydrolipoamide dehydrogenase	Thermaerobacter subterraneus DSM 13965	Firmicutes
2718330872	2-oxoisovalerate dehydrogenase E1 component beta subunit	Anaeromyxobacter sp. Fw109-5	Proteobacteria
2718330873	lipoic acid synthetase	Thermus filiformis	Deinococcus-Thermus
2718330879	ATP adenylyltransferase	Thermovirga lienii DSM 17291	Synergistetes
2718330888	molybdopterin adenylyltransferase	Thermoproteus tenax Kra 1	Crenarchaeota
2718330889	cyclic pyranopterin monophosphate synthase subunit MoaC	Metallosphaera sedula DSM 5348	Crenarchaeota
2718330892	2,3-di-O-geranylgeranylglyceryl phosphate reductase	Candidatus Korarchaeum cryptofilum OPF8	Candidatus Korarchaeota
2718330894	Nicotinamidase-related amidase	Sulfolobus solfataricus P2	Crenarchaeota
2718330895	nicotinate phosphoribosyltransferase	Hyperthermus butylicus DSM 5456	Crenarchaeota
2718330896	fumarase, class II	Thermaerobacter subterraneus DSM 13965	Firmicutes
2718330901	hypothetical protein	Thermococcus gammatolerans EJ3	Euryarchaeota
2718330904	Nodulation efficiency protein NfeD	Methermicoccus shengliensis DSM 18856	Euryarchaeota
2718330911	diphosphomevalonate decarboxylase	Methanomassiliicoccus luminyensis B10	Euryarchaeota
2718330921	protease I	Paenibacillus larvae subsp. larvae DSM 25430	Firmicutes
2718330922	FeS assembly SUF system protein	Thermofilum uzonense	Crenarchaeota
2718330929	citrate synthase	Aciduliprofundum boonei T469	Euryarchaeota
2718330930	long-chain acyl-CoA synthetase	Pyrodictium delaneyi	Crenarchaeota
2718330932	tRNA wybutosine-synthesizing protein 2	Methanosarcina barkeri 3	Euryarchaeota
2718330935	2,3-bisphosphoglycerate-independent phosphoglycerate mutase	Methanocaldococcus fervens AG86	Euryarchaeota
2718330945	NitT/TauT family transport system ATP-binding protein	Vulcanisaeta thermophila	Crenarchaeota
2718330946	NitT/TauT family transport system permease protein	Moorella thermoacetica ATCC 39073	Firmicutes
2718330947	octaprenyl-diphosphate synthase	Simiduia agarivorans SA1 = DSM 21679	Proteobacteria
2718330948	thioredoxin	Geoglobus ahangari	Euryarchaeota
2718330963	sarcosine oxidase subunit beta	Verminephrobacter eiseniae EF01-2	Proteobacteria
2718330972	Glyoxalase superfamily enzyme, possibly 3-demethylubiquinone-9 3-methyltransferase	Virgibacillus dakarensis	Firmicutes
2718330980	Lactate dehydrogenase	Pyrobaculum islandicum DSM 4184	Crenarchaeota
2718330982	Predicted phosphoesterase	Thermococcus chitonophagus	Euryarchaeota
2718330983	molybdenum cofactor synthesis domain-containing protein	Thermococcus sp. 4557	Euryarchaeota
2718330985	5-formyltetrahydrofolate cyclo-ligase	Thermoproteus uzoniensis 768-20	Crenarchaeota
2718330992	Predicted oxidoreductase	Candidatus Korarchaeum cryptofilum OPF8	Candidatus Korarchaeota
2718330993	aldehyde:ferredoxin oxidoreductase	Methanoculleus marisnigri JR1	Euryarchaeota
2718331008	NOL1/NOP2/sun family putative RNA methylase	Thermosulfidibacter takaii ABI70S6	Aquificae
2718331018	hypothetical protein	Thermoproteus uzoniensis 768-20	Crenarchaeota
2718331025	bifunctional UDP-N-acetylglucosamine pyrophosphorylase / Glucosamine-1-phosphate N-acetyltransferase	Methanobacterium congolense	Euryarchaeota
2718331027	acetoin utilization protein AcuC	Dictyoglomus turgidum DSM 6724	Dictyoglomi
2718331034	probable F420-dependent oxidoreductase, Rv2161c family	Thermoflexus hugenholtzii JAD2	Chloroflexi
2718331038	cytochrome c oxidase subunit 1	bacterium JKG1
2718331056	hydroxymethylglutaryl-CoA synthase	Thermococcus piezophilus	Euryarchaeota
2718331058	4-nitrophenyl phosphatase	Thermococcus onnurineus NA1	Euryarchaeota
2718331060	aminopeptidase N	Caldivirga maquilingensis IC-167	Crenarchaeota
2718331066	glyceraldehyde 3-phosphate dehydrogenase (NAD(P)+)	Archaeoglobus profundus DSM 5631	Euryarchaeota
2718331068	branched-chain amino acid transport system ATP-binding protein	Pyrodictium delaneyi	Crenarchaeota
2718331069	amino acid/amide ABC transporter ATP-binding protein 1, HAAT family	Pyrodictium delaneyi	Crenarchaeota
2718331073	cob(I)alamin adenosyltransferase	Thermaerobacter marianensis DSM 12885	Firmicutes
2718331083	aspartate-ammonia ligase	Thermofilum pendens Hrk 5	Crenarchaeota
2718331084	glutamate synthase (NADPH) GltB2 subunit	Caldivirga maquilingensis IC-167	Crenarchaeota
2718331086	glucosamine--fructose-6-phosphate aminotransferase (isomerizing)	Thermococcus guaymasensis DSM 11113	Euryarchaeota
2718331093	electron transfer flavoprotein-quinone oxidoreductase	Desulfitobacterium metallireducens DSM 15288	Firmicutes
2718331094	electron transfer flavoprotein alpha subunit apoprotein	Thermoanaerobacter thermohydrosulfuricus	Firmicutes
2718331098	aminomethyltransferase	Geobacillus jurassicus NBRC 107829	Firmicutes
2718331099	glycine dehydrogenase (decarboxylating) beta subunit	Thermococcus litoralis DSM 5473	Euryarchaeota
2718331100	glycine dehydrogenase subunit 1	Desulfurococcus mucosus DSM 2162	Crenarchaeota
2718331104	phosphate ABC transporter ATP-binding protein, PhoT family	Thermoflexus hugenholtzii JAD2	Chloroflexi
2718331105	phosphate transport system permease protein	Caldalkalibacillus thermarum TA2.A1	Firmicutes
2718331106	phosphate transport system permease protein	Thermoflexus hugenholtzii JAD2	Chloroflexi
2718331107	phosphate ABC transporter substrate-binding protein, PhoT family	Caldanaerovirga acetigignens	Firmicutes
2718331118	butyryl-CoA dehydrogenase/hypothetical protein	Metallosphaera sedula DSM 5348	Crenarchaeota
2718331129	glutamate-1-semialdehyde 2,1-aminomutase	Vulcanisaeta moutnovskia 768-28	Crenarchaeota
2718331138	branched-chain amino acid transport system permease protein	Thermogladius cellulolyticus 1633	Crenarchaeota
2718331139	amino acid/amide ABC transporter membrane protein 2, HAAT family	Thermogladius cellulolyticus 1633	Crenarchaeota
2718331140	amino acid/amide ABC transporter ATP-binding protein 1, HAAT family	Pseudaminobacter manganicus	Proteobacteria
2718331141	amino acid/amide ABC transporter ATP-binding protein 2, HAAT family	Candidatus Korarchaeum cryptofilum OPF8	Candidatus Korarchaeota
2718331151	O-acetyl-ADP-ribose deacetylase (regulator of RNase III), contains Macro domain	Desulfacinum hydrothermale DSM 13146	Proteobacteria
2718331158	iron-sulfur cluster-binding protein	Desulfofustis glycolicus DSM 9705	Proteobacteria
2718331159	2-iminobutanoate/2-iminopropanoate deaminase	Pyrococcus sp. ST04	Euryarchaeota
2718331163	NitT/TauT family transport system permease protein	Desulfonatronum thiodismutans	Proteobacteria
2718331164	NitT/TauT family transport system ATP-binding protein	Caldilinea aerophila DSM 14535 = NBRC 104270	Chloroflexi
2718331165	NitT/TauT family transport system substrate-binding protein	Caldilinea aerophila DSM 14535 = NBRC 104270	Chloroflexi
2718331173	acetoacetyl-CoA synthetase	Desulfovirgula thermocuniculi DSM 16036	Firmicutes
2718331174	Acyl-CoA dehydrogenase	Hydrogenophaga sp. Root209	Proteobacteria
2718331176	acetyl-CoA C-acetyltransferase	Sulfolobus sp. A20	Crenarchaeota
2718331179	pyruvate dehydrogenase E1 component alpha subunit	Aeropyrum camini SY1 = JCM 12091	Crenarchaeota
2718331183	5-methylthioadenosine/S-adenosylhomocysteine deaminase	Blastococcus sp. URHD0036	Actinobacteria
2718331184	branched-chain amino acid transport system ATP-binding protein	Pirellula staleyi DSM 6068	Planctomycetes
2718331185	amino acid/amide ABC transporter ATP-binding protein 1, HAAT family	Candidatus Korarchaeum cryptofilum OPF8	Candidatus Korarchaeota
2718331186	branched-chain amino acid transport system permease protein	Thermus sp. CCB_US3_UF1	Deinococcus-Thermus
2718331187	amino acid/amide ABC transporter membrane protein 1, HAAT family	Burkholderia sp. CF099	Proteobacteria
2718331190	tryptophan synthase beta chain	Thermofilum pendens Hrk 5	Crenarchaeota
2718331191	acyl-CoA dehydrogenase	Bacillus vireti LMG 21834	Firmicutes
2718331192	2-furoyl-CoA dehydrogenase large subunit	Conexibacter woesei DSM 14684	Actinobacteria
2718331193	Acetyl-CoA acetyltransferase	Variovorax sp. JS1663	Proteobacteria
2718331197	dolichol-phosphate mannosyltransferase	Sciscionella sp. SE31	Actinobacteria
2718331199	8-oxo-dGTPase	Pyrolobus fumarii 1A	Crenarchaeota
2718331211	DNA topoisomerase-3/DNA topoisomerase-1	Geoglobus ahangari	Euryarchaeota
2718331214	3-oxoacyl-[acyl-carrier protein] reductase	Thermococcus chitonophagus	Euryarchaeota
2718331215	methylated-DNA-[protein]-cysteine S-methyltransferase	Angustibacter sp. Root456	Actinobacteria
2718331219	methylmalonate-semialdehyde dehydrogenase	Sulfolobus tokodaii str. 7	Crenarchaeota
2718331220	Amino acid synthesis	Sporomusa malonica	Firmicutes
2718331223	amino acid/amide ABC transporter ATP-binding protein 2, HAAT family	Archaeoglobus sulfaticallidus PM70-1	Euryarchaeota
2718331224	amino acid/amide ABC transporter ATP-binding protein 1, HAAT family	Archaeoglobus profundus DSM 5631	Euryarchaeota
2718331226	probable F420-dependent oxidoreductase, Rv2161c family	Ancylobacter sp. FA202	Proteobacteria
2718331227	enamidase	Tepidanaerobacter acetatoxydans Re1	Firmicutes
2718331228	2-furoyl-CoA dehydrogenase large subunit	Paenibacillus naphthalenovorans	Firmicutes
2718331231	ornithine cyclodeaminase/alanine dehydrogenase	Thermococcus paralvinellae	Euryarchaeota
2718331235	acyl-CoA dehydrogenase	Geoglobus ahangari	Euryarchaeota
2718331236	ornithine cyclodeaminase/alanine dehydrogenase	Caldilinea aerophila DSM 14535 = NBRC 104270	Chloroflexi
2718331237	phenylacetate-CoA ligase	Pyrodictium occultum	Crenarchaeota
2718331240	pyruvate dehydrogenase E1 component alpha subunit	Thermaerobacter subterraneus DSM 13965	Firmicutes
2718331256	UDPglucose 6-dehydrogenase	Thermofilum pendens Hrk 5	Crenarchaeota
2718331266	UDP-glucose 4-epimerase	Methanosaeta concilii GP6	Euryarchaeota
2718331281	23S rRNA Um-2552 2'-O-methyltransferase	Methanothermobacter marburgensis str. Marburg	Euryarchaeota
2718331300	large subunit ribosomal protein L2	Desulfurococcus mucosus DSM 2162	Crenarchaeota
2718331312	superoxide dismutase, Fe-Mn family	Pyrobaculum islandicum DSM 4184	Crenarchaeota
2718331315	peroxiredoxin Q/BCP	Nitrospira japonica	Nitrospirae
2718331325	Flavin-dependent oxidoreductase, luciferase family (includes alkanesulfonate monooxygenase SsuD and methylene tetrahydromethanopterin reductase)	Mycobacterium tusciae JS617	Actinobacteria
2718331329	secondary thiamine-phosphate synthase enzyme	Thermococcus litoralis DSM 5473	Euryarchaeota
2718331330	Protein of unknown function (DUF4256)	Thermicanus aegyptius DSM 12793	Firmicutes
2718331333	Xaa-Pro aminopeptidase	Anaerolinea thermophila UNI-1	Chloroflexi
2718331335	histidyl-tRNA synthetase	Methanotorris igneus Kol 5	Euryarchaeota
2718331338	methylmalonate-semialdehyde dehydrogenase	Sulfolobus islandicus L.S.2.15	Crenarchaeota
2718331343	amino acid/amide ABC transporter ATP-binding protein 1, HAAT family	Brevibacillus massiliensis	Firmicutes
2718331344	amino acid/amide ABC transporter ATP-binding protein 2, HAAT family	Roseiflexus castenholzii DSM 13941	Chloroflexi
2718331347	Selenocysteine lyase/Cysteine desulfurase	Bacillus acidiceler	Firmicutes
2718331352	L-iditol 2-dehydrogenase	Chthonomonas calidirosea T49	Armatimonadetes
2718331365	adenine phosphoribosyltransferase	Bhargavaea cecembensis	Firmicutes
2718331368	2-dehydro-3-deoxygluconokinase / 2-dehydro-3-deoxygalactonokinase	Vulcanisaeta distributa DSM 14429	Crenarchaeota
2718331370	3-oxoacyl-[acyl-carrier-protein] reductase	Streptomyces sp. LUP47B	Actinobacteria
2718331372	carbon-monoxide dehydrogenase large subunit	Thermaerobacter marianensis DSM 12885	Firmicutes
2718331373	orotate phosphoribosyltransferase	Zygosaccharomyces rouxii	Ascomycota
2718331377	amino acid/amide ABC transporter substrate-binding protein, HAAT family	Pyrolobus fumarii 1A	Crenarchaeota
2718331378	amino acid/amide ABC transporter membrane protein 1, HAAT family	Actinoplanes globisporus DSM 43857	Actinobacteria
2718331379	amino acid/amide ABC transporter membrane protein 2, HAAT family	Thermaerobacter marianensis DSM 12885	Firmicutes
2718331380	amino acid/amide ABC transporter ATP-binding protein 2, HAAT family	Ferroglobus placidus DSM 10642	Euryarchaeota
2718331381	branched-chain amino acid transport system ATP-binding protein	Stappia indica	Proteobacteria
2718331389	carbon starvation protein	Thermaerobacter marianensis DSM 12885	Firmicutes
2718331393	phytoene desaturase	Methanothermobacter sp. CaT2	Euryarchaeota
2718331395	4-hydroxybenzoate polyprenyltransferase	Methanothermobacter sp. CaT2	Euryarchaeota
2718331397	hypothetical protein	Methanobacterium sp. SMA-27	Euryarchaeota
2718331398	geranylgeranyl diphosphate synthase, type I	Halopiger goleimassiliensis	Euryarchaeota
2718331400	cell division protein FtsZ	Methanocaldococcus villosus KIN24-T80	Euryarchaeota
2718331405	Glutamate synthase domain-containing protein 2	Acidianus hospitalis W1	Crenarchaeota
2718331406	hypothetical protein	Thermomicrobium roseum DSM 5159	Chloroflexi
2718331417	4-hydroxy-2-oxoheptanedioate aldolase	Eudoraea adriatica DSM 19308	Bacteroidetes
2718331418	Nucleoside-diphosphate-sugar epimerase	Acidobacteriaceae bacterium KBS 96	Acidobacteria
2718331419	2-dehydro-3-deoxy-D-arabinonate dehydratase	Desulfitibacter alkalitolerans DSM 16504	Firmicutes
2718331420	aldehyde dehydrogenase (NAD+)	Acidobacteriaceae bacterium KBS 96	Acidobacteria
2718331422	carbohydrate ABC transporter membrane protein 1, CUT1 family	Rhodobacteraceae bacterium KLH11	Proteobacteria
2718331423	carbohydrate ABC transporter membrane protein 2, CUT1 family	Oceanicola granulosus HTCC2516	Proteobacteria
2718331424	carbohydrate ABC transporter ATP-binding protein, CUT1 family	Staphylothermus hellenicus DSM 12710	Crenarchaeota
2718331426	multiple sugar transport system ATP-binding protein/inositol-phosphate transport system ATP-binding protein	Thermofilum uzonense	Crenarchaeota
2718331429	L-ascorbate metabolism protein UlaG, beta-lactamase superfamily	Candidatus Desulfofervidus auxilii	Proteobacteria
2718331430	Molybdopterin-binding domain of aldehyde dehydrogenase	Geminicoccus roseus DSM 18922	Proteobacteria
2718331431	Aldehyde oxidase and xanthine dehydrogenase, a/b hammerhead domain	Nonomuraea sp. ATCC 55076	Actinobacteria
2718331432	carbon-monoxide dehydrogenase small subunit	Dethiosulfatarculus sandiegensis	Proteobacteria
2718331435	iron complex transport system permease protein	Peptococcaceae bacterium CEB3	Firmicutes
2718331436	iron complex transport system ATP-binding protein	Peptococcaceae bacterium CEB3	Firmicutes
2718331437	mannose-1-phosphate guanylyltransferase	Thermofilum uzonense	Crenarchaeota
2718331446	Aldo/keto reductase	Thermodesulfovibrio sp. N1	Nitrospirae
2718331475	Reverse gyrase	Thermofilum uzonense	Crenarchaeota
2718331480	hydroxypyruvate reductase/glycerate 2-kinase	Pyrodictium delaneyi	Crenarchaeota
2718331483	DNA methylase	Thermofilum adornatus	Crenarchaeota
2718331492	glyoxalase family protein	Rhodothermaceae bacterium RA	Bacteroidetes
2718331493	putative hydroxymethylpyrimidine transporter CytX	Candidatus Korarchaeum cryptofilum OPF8	Candidatus Korarchaeota
2718331497	pyruvate ferredoxin oxidoreductase beta subunit	Thermofilum uzonense	Crenarchaeota
2718331498	pyruvate ferredoxin oxidoreductase alpha subunit	Caldivirga sp. MU80	Crenarchaeota
2718331505	Adenylosuccinate lyase	Arenimonas oryziterrae DSM 21050 = YC6267	Proteobacteria
2718331506	Adenylosuccinate synthetase	Thermaerobacter subterraneus DSM 13965	Firmicutes
2718331524	ABC-2 type transport system ATP-binding protein	Caldivirga sp. MU80	Crenarchaeota
2718331529	nitrite reductase (NO-forming)	Crenothrix polyspora	Proteobacteria
2718331532	cysteine synthase	Thermoflexus hugenholtzii JAD2	Chloroflexi
2718331537	dihydroorotase	Desulfurococcus amylolyticus 1221n	Crenarchaeota
2718331538	CO or xanthine dehydrogenase, Mo-binding subunit	Thermogladius cellulolyticus 1633	Crenarchaeota
2718331539	xanthine dehydrogenase molybdenum-binding subunit	Amycolatopsis jejuensis	Actinobacteria
2718331559	aconitase	Thermoflexus hugenholtzii JAD2	Chloroflexi
2718331568	Predicted spermidine synthase with an N-terminal membrane domain	Halogeometricum pallidum JCM 14848	Euryarchaeota
2718331573	pyruvate dehydrogenase E1 component beta subunit	Paenibacillus naphthalenovorans	Firmicutes
2718331574	pyruvate dehydrogenase E1 component alpha subunit	Fervidicola ferrireducens	Firmicutes
2718331578	glycine cleavage system H protein	Desulfuribacillus alkaliarsenatis	Firmicutes
2718331583	peroxiredoxin Q/BCP	Marinithermus hydrothermalis DSM 14884	Deinococcus-Thermus
2718331585	DNA-3-methyladenine glycosylase	Pusillimonas noertemannii BS8	Proteobacteria
2718331593	Peroxiredoxin family protein	Ardenticatena maritima	Chloroflexi
2718331595	sulfide:quinone oxidoreductase	Cuniculiplasma divulgatum	Euryarchaeota
2718331597	6-phosphogluconate dehydrogenase (decarboxylating)	bacterium JKG1
2718331600	ATP-dependent Lon protease	Thermofilum carboxyditrophus 1505	Crenarchaeota
2718331606	ketol-acid reductoisomerase	Pyrococcus sp. ST04	Euryarchaeota
2718331607	hypothetical protein	Pyrococcus furiosus DSM 3638	Euryarchaeota
2718331610	ABC-2 type transport system ATP-binding protein	Methanobacterium sp. A39	Euryarchaeota
2718331615	thioredoxin reductase (NADPH)	Candidatus Kryptonium thompsoni	Candidatus Kryptonia
2718331619	3-oxoacyl-[acyl-carrier protein] reductase	Methylobacterium sp. Leaf90	Proteobacteria
2718331631	RecJ-like exonuclease	Methanosarcina acetivorans C2A	Euryarchaeota
2718331645	nucleoside diphosphate kinase	Hyperthermus butylicus DSM 5456	Crenarchaeota
2718331650	isopentenyl-diphosphate delta-isomerase	Thermococcus sp. EP1	Euryarchaeota
2718331654	dihydropyrimidinase	Sulfolobus tokodaii str. 7	Crenarchaeota
2718331656	purine hydroxylase delta subunit apoprotein	Dethiosulfatarculus sandiegensis	Proteobacteria
2718331657	xanthine dehydrogenase, molybdenum binding subunit apoprotein	Staphylothermus hellenicus DSM 12710	Crenarchaeota
2718331668	DMSO/TMAO reductase YedYZ, molybdopterin-dependent catalytic subunit	Metallosphaera yellowstonensis MK1	Crenarchaeota
2718331669	K(+)-stimulated pyrophosphate-energized sodium pump	Caldivirga sp. MU80	Crenarchaeota
2718331671	Sugar phosphate isomerase/epimerase	Rhodococcus sp. WB1	Actinobacteria
2718331677	ABC-2 type transport system ATP-binding protein	Sulfolobus sp. A20	Crenarchaeota
2718331683	UbiD family decarboxylase	Sinorhizobium sp. RAC02	Proteobacteria
2718331684	energy-coupling factor transport system ATP-binding protein/energy-coupling factor transport system ATP-binding protein	Thermofilum uzonense	Crenarchaeota
2718331685	energy-coupling factor transport system ATP-binding protein	Thermanaerothrix daxensis	Chloroflexi
2718331689	carbon-monoxide dehydrogenase large subunit	Aminobacter aminovorans	Proteobacteria
2718331690	Cytosine/adenosine deaminase	Thermanaeromonas toyohensis ToBE	Firmicutes
2718331692	Cytosine/adenosine deaminase	Ktedonobacter racemifer DSM 44963	Chloroflexi
2718331709	phosphomannomutase / phosphoglucomutase	Caldanaerovirga acetigignens	Firmicutes
2718331710	reduced coenzyme F420:NADP oxidoreductase	Methanotorris formicicus Mc-S-70	Euryarchaeota
2718331718	pyruvate dehydrogenase E1 component alpha subunit	Aeropyrum camini SY1 = JCM 12091	Crenarchaeota
2718331727	MoxR-like ATPase	Thermococcus thioreducens	Euryarchaeota
2718331734	coenzyme F420-dependent glucose-6-phosphate dehydrogenase	Nocardia vulneris	Actinobacteria
2718331741	Uncharacterized conserved protein YeaO, DUF488 family	Nitrosococcus watsonii C-113	Proteobacteria
2718331742	glutamate dehydrogenase (NADP)	Desulfacinum infernum DSM 9756	Proteobacteria
2718331749	3-hydroxy-3-methylglutaryl-coenzyme A reductase	Geoglobus ahangari	Euryarchaeota
2718331753	adenosylhomocysteinase	Thermococcus barophilus MP	Euryarchaeota
2718331759	NAD+ kinase	Thermococcus sibiricus MM 739	Euryarchaeota
2718331765	Enoyl-CoA hydratase/carnithine racemase	Pyrinomonas methylaliphatogenes	Acidobacteria
2718331767	S-adenosylmethionine decarboxylase	Candidatus Kryptobacter tengchongensis	Candidatus Kryptonia
2718331768	spermidine synthase	Vulcanisaeta thermophila	Crenarchaeota
2718331773	manganese/iron transport system permease protein/iron/zinc/copper transport system permease protein	Sporosarcina psychrophila	Firmicutes
2718331774	manganese/iron transport system ATP-binding protein/manganese/zinc/iron transport system ATP- binding protein	Crocinitomix sp. 0182	Bacteroidetes
2718331775	manganese/iron transport system substrate-binding protein/iron/zinc/copper transport system substrate-binding protein	Virgibacillus halodenitrificans	Firmicutes
2718331778	maleate isomerase	Vulcanisaeta distributa DSM 14429	Crenarchaeota
2718331779	N-methylhydantoinase A	Candidatus Desulfofervidus auxilii	Proteobacteria
2718331780	N-methylhydantoinase B	Sulfolobus solfataricus P2	Crenarchaeota
2718331783	simple sugar transport system permease protein	Desulfotomaculum alcoholivorax DSM 16058	Firmicutes
2718331784	simple sugar transport system permease protein	Caldisericum exile AZM16c01	Caldiserica
2718331785	simple sugar transport system ATP-binding protein	Ardenticatena maritima	Chloroflexi
2718331786	simple sugar transport system substrate-binding protein	Aeropyrum camini SY1 = JCM 12091	Crenarchaeota
2718331787	Adenine deaminase	Candidatus Korarchaeum cryptofilum OPF8	Candidatus Korarchaeota
2718331788	5,10-methylenetetrahydromethanopterin reductase	Thermoflexus hugenholtzii JAD2	Chloroflexi
2718331789	Cytosine/adenosine deaminase	Staphylothermus marinus F1	Crenarchaeota
2718331791	purine hydroxylase delta subunit apoprotein	Desulfosporosinus acidiphilus SJ4	Firmicutes
2718331792	CO or xanthine dehydrogenase, Mo-binding subunit	Staphylothermus hellenicus DSM 12710	Crenarchaeota
2718331794	ornithine carbamoyltransferase	Staphylothermus marinus F1	Crenarchaeota
2718331795	carbamate kinase	Thermococcus paralvinellae	Euryarchaeota
2718331796	Pyridoxal-phosphate dependent enzyme	Thermosphaera aggregans DSM 11486	Crenarchaeota
2718331805	aldehyde dehydrogenase (acceptor)	Vulcanisaeta distributa DSM 14429	Crenarchaeota
2718331806	thiamine biosynthesis protein ThiI	Caloranaerobacter ferrireducens	Firmicutes
2718331810	threonine synthase	Candidatus Korarchaeum cryptofilum OPF8	Candidatus Korarchaeota
2718331814	Glyoxylase, beta-lactamase superfamily II	Thermodesulfovibrio islandicus DSM 12570	Nitrospirae
2718331820	tRNA (guanine6-N2)-methyltransferase	Archaeoglobus profundus DSM 5631	Euryarchaeota
2718331821	malate synthase	Candidatus Solibacter usitatus Ellin6076	Acidobacteria
2718331822	isocitrate lyase	Caldalkalibacillus thermarum TA2.A1	Firmicutes
2718331829	adenylyltransferase and sulfurtransferase	Candidatus Kryptonium thompsoni	Candidatus Kryptonia
2718331832	acyl-CoA dehydrogenase	Pyrobaculum islandicum DSM 4184	Crenarchaeota
2718331876	glucokinase	Desulfurococcus mucosus DSM 2162	Crenarchaeota
2718331877	D-lactate dehydrogenase	Vulcanisaeta thermophila	Crenarchaeota
2718331884	ribonuclease Z	Methanosaeta harundinacea 6Ac	Euryarchaeota
2718331898	4-aminobutyrate aminotransferase / (S)-3-amino-2-methylpropionate transaminase	Candidatus Korarchaeum cryptofilum OPF8	Candidatus Korarchaeota
2718331899	glutamate-1-semialdehyde 2,1-aminomutase	Methanobacterium congolense	Euryarchaeota
2718331900	taurine---2-oxoglutarate transaminase	Silvibacterium bohemicum	Acidobacteria
2718331901	xanthine dehydrogenase, molybdenum binding subunit apoprotein	Limnochorda pilosa	Firmicutes
2718331903	spermidine/putrescine transport system substrate-binding protein	Domibacillus indicus	Firmicutes
2718331904	spermidine/putrescine transport system permease protein	Paenibacillus ihumii	Firmicutes
2718331905	spermidine/putrescine transport system permease protein	Spirulina major PCC 6313	Cyanobacteria
2718331906	putative spermidine/putrescine transport system ATP-binding protein/spermidine/putrescine transport system ATP-binding protein	Bacillus fordii DSM 16014 = CIP 108821	Firmicutes
2718331907	glutamate-1-semialdehyde 2,1-aminomutase	Vulcanisaeta moutnovskia 768-28	Crenarchaeota
2718331909	carboxynorspermidine dehydrogenase	Bacillus rubiinfantis	Firmicutes
2718331911	dihydroorotate oxidase A	Acetobacter sp. SLV-7	Proteobacteria
2718331916	Glyoxylase, beta-lactamase superfamily II	Desulfovirgula thermocuniculi DSM 16036	Firmicutes
2718331917	Diadenosine tetraphosphatase ApaH/serine/threonine protein phosphatase, PP2A family	Thermofilum pendens Hrk 5	Crenarchaeota
2718331918	succinyl-CoA synthetase alpha subunit	Aeropyrum camini SY1 = JCM 12091	Crenarchaeota
2718331919	succinyl-CoA synthetase beta subunit	Pyrobaculum islandicum DSM 4184	Crenarchaeota
2718331922	2-isopropylmalate synthase	Pyrococcus abyssi GE5	Euryarchaeota
2718331924	ribokinase	Candidatus Symbiothrix dinenymphae	Bacteroidetes
2718331925	purine nucleosidase/pyrimidine-specific ribonucleoside hydrolase	Thermofilum uzonense	Crenarchaeota
2718331946	5'-nucleotidase /3'-nucleotidase /exopolyphosphatase	Thermococcus nautili	Euryarchaeota
2718331949	hypothetical protein	Desulfurococcus mucosus DSM 2162	Crenarchaeota
2718331954	Fe-S cluster assembly ATP-binding protein	Anaerolinea thermophila UNI-1	Chloroflexi
2718331972	putative pyruvate formate lyase activating enzyme	Vulcanisaeta moutnovskia 768-28	Crenarchaeota
2718331981	ribonucleoside-diphosphate reductase class II	Thermomicrobium roseum DSM 5159	Chloroflexi
2718331985	pyruvate dehydrogenase E2 component (dihydrolipoamide acetyltransferase)	Methanomassiliicoccus luminyensis B10	Euryarchaeota
2718331987	beta-ribofuranosylaminobenzene 5'-phosphate synthase	Acetomicrobium hydrogeniformans ATCC BAA-1850	Synergistetes
2718331995	Glutaredoxin-like domain protein	Caldithrix abyssi DSM 13497	Calditrichaeota
2718332002	carbon-monoxide dehydrogenase small subunit	Novosphingobium sp. PP1Y	Proteobacteria
2718332003	carbon-monoxide dehydrogenase medium subunit/xanthine dehydrogenase FAD-binding subunit	Caldisericum exile AZM16c01	Caldiserica
2718332004	xanthine dehydrogenase, molybdenum binding subunit apoprotein	Fictibacillus enclensis	Firmicutes
2718332005	aspartate kinase	Candidatus Korarchaeum cryptofilum OPF8	Candidatus Korarchaeota
2718332020	pyruvate phosphate dikinase	Desulfotomaculum thermosubterraneum DSM 16057	Firmicutes
2718332021	Flavin-dependent oxidoreductase, luciferase family (includes alkanesulfonate monooxygenase SsuD and methylene tetrahydromethanopterin reductase)	Catelliglobosispora koreensis DSM 44566	Actinobacteria
2718332026	cysteinyl-tRNA synthetase	Caldithrix abyssi DSM 13497	Calditrichaeota
2718332035	hypothetical protein	Desulfurococcus mucosus DSM 2162	Crenarchaeota
2718332036	S-adenosylmethionine synthetase	Pyrolobus fumarii 1A	Crenarchaeota
2718332039	Isoleucyl-tRNA synthetase	Pyrodictium delaneyi	Crenarchaeota
2718332042	Hydrogenase maturation factor	Thermococcus onnurineus NA1	Euryarchaeota
2718332044	electron transfer flavoprotein alpha subunit apoprotein	Desulfotomaculum thermosubterraneum DSM 16057	Firmicutes
2718332045	electron transfer flavoprotein beta subunit	Caldivirga sp. MU80	Crenarchaeota
2718332046	Fe-S oxidoreductase	Thermoplasma volcanium GSS1	Euryarchaeota
2718332047	malate dehydrogenase (oxaloacetate-decarboxylating)	Vulcanisaeta thermophila	Crenarchaeota
2718332051	molybdopterin molybdochelatase	Acidilobus saccharovorans 345-15	Crenarchaeota
2718332063	dTDP-glucose 4,6-dehydratase	Vulcanisaeta thermophila	Crenarchaeota
2718332065	tRNA pseudouridine synthase 10	Methanosarcina thermophila TM-1	Euryarchaeota
2718332069	short chain enoyl-CoA hydratase	Thermosinus carboxydivorans Nor1	Firmicutes
2718332070	formyl-CoA transferase	Caldanaerovirga acetigignens	Firmicutes
2718332071	Kynurenine formamidase	Actinomadura rifamycini DSM 43936	Actinobacteria
2718332083	ribose-5-phosphate isomerase	Geoglobus acetivorans	Euryarchaeota
2718332088	hypothetical protein	Aciduliprofundum sp. MAR08-339	Euryarchaeota
2718332090	ABC-2 type transport system ATP-binding protein	Thermofilum carboxyditrophus 1505	Crenarchaeota
2718332107	myo-inositol-1-phosphate synthase	Thermoflexus hugenholtzii JAD2	Chloroflexi
2718332108	hypothetical protein	Aciduliprofundum boonei T469	Euryarchaeota
2718332114	3-hydroxyisobutyrate dehydrogenase/2-hydroxy-3-oxopropionate reductase	Limnochorda pilosa	Firmicutes
2718332120	dTMP kinase	Methanothermus fervidus DSM 2088	Euryarchaeota
2718332127	ABC-2 type transport system ATP-binding protein	Pyrococcus abyssi GE5	Euryarchaeota
2718332130	drug resistance transporter, EmrB/QacA subfamily	Paenibacillus borealis	Firmicutes
2718332138	translation elongation factor 1A GTP binding domain family	Methanothermus fervidus DSM 2088	Euryarchaeota
2718332140	threonine dehydratase	Vulcanisaeta distributa DSM 14429	Crenarchaeota
2718332141	Major Facilitator Superfamily protein	Thermofilum uzonense	Crenarchaeota
2718332156	3-oxosteroid 1-dehydrogenase	Chloroflexus aurantiacus J-10-fl	Chloroflexi
2718332157	uracil phosphoribosyltransferase	Thermoproteus sp. CP80	Crenarchaeota
2718332163	catechol 2,3-dioxygenase	Ktedonobacter racemifer DSM 44963	Chloroflexi
2718332164	Ala-tRNA(Pro) hydrolase	Candidatus Korarchaeum cryptofilum OPF8	Candidatus Korarchaeota
2718332167	xanthine dehydrogenase molybdenum-binding subunit	Desulfomonile tiedjei DSM 6799	Proteobacteria
2718332170	osmotically inducible protein OsmC	Paeniglutamicibacter gangotriensis Lz1y	Actinobacteria
2718332172	protein SCO1/2	Persephonella sp. KM09-Lau-8	Aquificae
2718332194	acetyltransferase	Caldisphaera lagunensis DSM 15908	Crenarchaeota
2718332196	pyruvate ferredoxin oxidoreductase alpha subunit	Candidatus Brocadia sinica JPN1	Planctomycetes
2718332197	pyruvate ferredoxin oxidoreductase beta subunit	Methanococcoides methylutens MM1	Euryarchaeota
2718332201	cyclic pyranopterin phosphate synthase	Thermaerobacter subterraneus DSM 13965	Firmicutes
2718332203	tetrathionate reductase beta subunit	Archaeoglobus fulgidus DSM 4304	Euryarchaeota
2718332210	Cu+-exporting ATPase	Moorella mulderi DSM 14980	Firmicutes
2718332215	glyceraldehyde-3-phosphate dehydrogenase	Vulcanisaeta thermophila	Crenarchaeota
2718332217	cysteine synthase	Thermosyntropha lipolytica DSM 11003	Firmicutes
2718332218	ornithine carbamoyltransferase	Desulfurococcus mucosus DSM 2162	Crenarchaeota
2718332224	ABC-2 type transport system ATP-binding protein	Dictyoglomus turgidum DSM 6724	Dictyoglomi
2718332228	L-iditol 2-dehydrogenase	Thermogemmatispora onikobensis	Chloroflexi
2718332234	putative transcriptional regulator	Thermococcus sp. PK	Euryarchaeota
2718332242	carbon-monoxide dehydrogenase large subunit	Thermomicrobium roseum DSM 5159	Chloroflexi
2718332250	TatD DNase family protein	delta proteobacterium PSCGC 5451	Proteobacteria
2718332272	2-dehydro-3-deoxy-D-arabinonate dehydratase	Desulfitibacter alkalitolerans DSM 16504	Firmicutes
2718332273	Nucleoside-diphosphate-sugar epimerase	Fimbriiglobus ruber	Planctomycetes
2718332274	4-hydroxy-2-oxoheptanedioate aldolase	Eudoraea adriatica DSM 19308	Bacteroidetes
2718332280	endoribonuclease L-PSP	Pyrococcus yayanosii CH1	Euryarchaeota
2718332281	Xaa-Pro aminopeptidase. Metallo peptidase. MEROPS family M24B	Thermoactinomyces sp. DSM 45891	Firmicutes
2718332282	D-serine deaminase, pyridoxal phosphate-dependent	Sphaerobacter thermophilus DSM 20745	Chloroflexi
2718332283	F420-dependent oxidoreductase, G6PDH family	Methanofollis ethanolicus	Euryarchaeota
2718332292	Predicted dehydrogenase	Mesorhizobium sp. AA23	Proteobacteria
2718332296	membrane dipeptidase	Thermoproteus sp. CP80	Crenarchaeota
2718332298	carbohydrate ABC transporter membrane protein 1, CUT1 family	Limnochorda pilosa	Firmicutes
2718332299	carbohydrate ABC transporter membrane protein 2, CUT1 family	Paraburkholderia xenovorans LB400	Proteobacteria
2718332300	carbohydrate ABC transporter ATP-binding protein, CUT1 family	Thermofilum pendens Hrk 5	Crenarchaeota
2718332301	multiple sugar transport system ATP-binding protein	Pyrococcus abyssi GE5	Euryarchaeota
2718332303	Predicted dehydrogenase	Halobacillus massiliensis	Firmicutes
2718332304	Predicted dehydrogenase	Fictibacillus gelatini DSM 15865	Firmicutes
2718332305	Regulator of RNase E activity RraA	Acidobacteriaceae bacterium URHE0068	Acidobacteria
2718332306	alanine dehydrogenase	Thermococcus sp. 2319x1	Euryarchaeota
2718332311	methionyl-tRNA synthetase	Pyrolobus fumarii 1A	Crenarchaeota
2718332318	Ca2+-transporting ATPase	Desulfovibrio aminophilus DSM 12254	Proteobacteria
2718332329	pyruvate dehydrogenase E2 component (dihydrolipoamide acetyltransferase)	Thermococcus celericrescens	Euryarchaeota
2718332331	ribonuclease HI	Hippea alviniae EP5-r	Proteobacteria
2718332333	TldD protein	Methanomassiliicoccus luminyensis B10	Euryarchaeota
2718332335	Protoglobin	Thermoflexus hugenholtzii JAD2	Chloroflexi
2718332340	dTDP-4-amino-4,6-dideoxygalactose transaminase	Chthonomonas calidirosea T49	Armatimonadetes
2718332342	acetylornithine deacetylase	Amycolatopsis sp. M39	Actinobacteria
2718332354	shikimate dehydrogenase	Methanocaldococcus infernus ME	Euryarchaeota
2718332364	citrate synthase	Thermaerobacter marianensis DSM 12885	Firmicutes
2718332365	2-methylcitrate dehydratase	Armatimonadetes bacterium GBS	Armatimonadetes
2718332366	nucleoside ABC transporter ATP-binding protein	Thermanaerothrix daxensis	Chloroflexi
2718332367	hypothetical protein	Brevibacillus panacihumi W25	Firmicutes
2718332368	uridine phosphorylase	Thermococcus paralvinellae	Euryarchaeota
2718332369	ribokinase	Alistipes obesi	Bacteroidetes
2718332370	deoxyribose-phosphate aldolase	Novibacillus thermophilus	Firmicutes
2718332371	purine nucleosidase	Bacillus sp. SB49	Firmicutes
2718332372	cytidine deaminase	Clostridiales bacterium DRI-13	Firmicutes
2718332374	hypothetical protein	Brevibacillus massiliensis	Firmicutes
2718332376	nucleoside ABC transporter membrane protein	Thermoflexus hugenholtzii JAD2	Chloroflexi
2718332377	nucleoside ABC transporter membrane protein	Thermoflexus hugenholtzii JAD2	Chloroflexi
2718332380	zinc transport system permease protein	Caloranaerobacter azorensis H53214	Firmicutes
2718332398	argininosuccinate lyase	Methanothermobacter thermautotrophicus str. Delta H	Euryarchaeota
2718332400	hypothetical protein	Candidatus Korarchaeum cryptofilum OPF8	Candidatus Korarchaeota
2718332429	large subunit ribosomal protein L18	Aciduliprofundum boonei T469	Euryarchaeota
2718332436	small subunit ribosomal protein S4e	Thermosphaera aggregans DSM 11486	Crenarchaeota
2718332439	small subunit ribosomal protein S17	Methanopyrus sp. KOL6	Euryarchaeota
2718332444	pyruvate kinase	Hyperthermus butylicus DSM 5456	Crenarchaeota
2718332445	3-hydroxybutyryl-CoA dehydrogenase	Thermincola ferriacetica	Firmicutes
JZ bin_40
Gene name	Annotation	Match	Phylum
2718332454	large subunit ribosomal protein L2	Thermosphaera aggregans DSM 11486	Crenarchaeota
2718332467	L-threonylcarbamoyladenylate synthase	Pyrococcus kukulkanii	Euryarchaeota
2718332480	threonyl-tRNA synthetase	Methanomassiliicoccus luminyensis B10	Euryarchaeota
2718332483	molybdenum cofactor synthesis domain-containing protein	Acidilobus saccharovorans 345-15	Crenarchaeota
2718332496	glucose-6-phosphate dehydrogenase (coenzyme-F420)	Actinoalloteichus hymeniacidonis	Actinobacteria
2718332497	Kynurenine formamidase	Acidiplasma sp. MBA-1	Euryarchaeota
2718332503	pyruvate ferredoxin oxidoreductase beta subunit	Thermofilum uzonense	Crenarchaeota
2718332504	pyruvate ferredoxin oxidoreductase alpha subunit	Methanopyrus sp. KOL6	Euryarchaeota
2718332507	Protoglobin	Nitrosococcus halophilus Nc 4	Proteobacteria
2718332516	acyl-CoA dehydrogenase	Vulcanisaeta distributa DSM 14429	Crenarchaeota
2718332517	2-methylcitrate dehydratase	Caldisphaera lagunensis DSM 15908	Crenarchaeota
2718332518	citrate synthase	Marinithermus hydrothermalis DSM 14884	Deinococcus-Thermus
2718332527	preQ(0) biosynthesis protein QueC	Nostoc sp. T09	Cyanobacteria
2718332528	hexulose-6-phosphate isomerase	Alicyclobacillus ferrooxydans	Firmicutes
2718332533	hypothetical protein	Thermorudis peleae	Chloroflexi
2718332541	energy-coupling factor transport system ATP-binding protein	Thermofilum adornatus	Crenarchaeota
2718332542	energy-coupling factor transport system ATP-binding protein	Candidatus Korarchaeum cryptofilum OPF8	Candidatus Korarchaeota
2718332549	ribosome maturation protein SDO1	Pyrobaculum islandicum DSM 4184	Crenarchaeota
2718332557	Adenylosuccinate synthetase	Caldicellulosiruptor kronotskyensis 2002	Firmicutes
2718332566	S-adenosylmethionine synthetase	Staphylothermus hellenicus DSM 12710	Crenarchaeota
2718332567	hypothetical protein	Desulfurococcus mucosus DSM 2162	Crenarchaeota
2718332570	electron transfer flavoprotein-quinone oxidoreductase	Thermosyntropha lipolytica DSM 11003	Firmicutes
2718332571	electron transfer flavoprotein alpha subunit apoprotein	Thermoanaerobacter ethanolicus JW 200	Firmicutes
2718332578	DMSO/TMAO reductase YedYZ, molybdopterin-dependent catalytic subunit	Acidianus hospitalis W1	Crenarchaeota
2718332580	glucokinase	Desulfurococcus mucosus DSM 2162	Crenarchaeota
2718332584	cysteine synthase	Caldimicrobium thiodismutans	Thermodesulfobacteria
2718332586	tRNA nucleotidyltransferase (CCA-adding enzyme)	Pyrodictium occultum	Crenarchaeota
2718332587	2-dehydro-3-deoxygluconokinase / 2-dehydro-3-deoxygalactonokinase	Sulfolobus islandicus L.S.2.15	Crenarchaeota
2718332588	N-acetylneuraminate lyase/4-hydroxy-tetrahydrodipicolinate synthase	Anaerobacillus arseniciselenatis	Firmicutes
2718332589	adenine phosphoribosyltransferase	Palaeococcus pacificus DY20341	Euryarchaeota
2718332590	agmatine deiminase	Methanoculleus thermophilus	Euryarchaeota
2718332591	N-carbamoylputrescine amidase	Methanosaeta concilii GP6	Euryarchaeota
2718332603	dolichol-phosphate mannosyltransferase	Nonomuraea sp. ATCC 55076	Actinobacteria
2718332607	6-phosphogluconate dehydrogenase (decarboxylating)	Pseudothermotoga hypogea DSM 11164 = NBRC 106472	Thermotogae
2718332609	coenzyme F420-dependent glucose-6-phosphate dehydrogenase	Rhodococcus rhodochrous	Actinobacteria
2718332615	cell division protein FtsZ	Methanotorris igneus Kol 5	Euryarchaeota
2718332618	methionyl-tRNA synthetase	Pyrodictium occultum	Crenarchaeota
2718332624	succinyl-CoA synthetase beta subunit	Pyrolobus fumarii 1A	Crenarchaeota
2718332625	superoxide dismutase, Fe-Mn family	Pyrobaculum islandicum DSM 4184	Crenarchaeota
2718332627	Predicted ATP-dependent carboligase, ATP-grasp superfamily	Thermoactinospora rubra	Actinobacteria
2718332628	Mechanosensitive ion channel	Thermodesulfovibrio yellowstonii DSM 11347	Nitrospirae
2718332632	Glutamate synthase domain-containing protein 2	Acidianus hospitalis W1	Crenarchaeota
2718332637	Uncharacterized conserved protein YeaO, DUF488 family	Nitrosococcus watsonii C-113	Proteobacteria
2718332644	histidyl-tRNA synthetase	Methanothermus fervidus DSM 2088	Euryarchaeota
2718332649	Threonine dehydrogenase	Streptomyces sp. CB02058	Actinobacteria
2718332650	acetolactate synthase-1/2/3 large subunit	Archaeoglobus fulgidus DSM 4304	Euryarchaeota
2718332652	electron transfer flavoprotein beta subunit	Deferrisoma camini S3R1	Proteobacteria
2718332653	electron transfer flavoprotein alpha subunit apoprotein	delta proteobacterium NaphS2	Proteobacteria
2718332657	3-hydroxypropionyl-CoA dehydratase	Vulcanisaeta thermophila	Crenarchaeota
2718332658	Acyl-CoA dehydrogenase	Desulfococcus multivorans	Proteobacteria
2718332659	long-chain acyl-CoA synthetase	Desulfovirgula thermocuniculi DSM 16036	Firmicutes
2718332660	hydrogenase expression/formation protein HypE	Pyrolobus fumarii 1A	Crenarchaeota
2718332662	hydrogenase expression/formation protein HypD	Pyrodictium occultum	Crenarchaeota
2718332663	hydrogenase maturation protein HypF	Pyrolobus fumarii 1A	Crenarchaeota
2718332669	ABC-2 type transport system ATP-binding protein	Pyrococcus yayanosii CH1	Euryarchaeota
2718332671	NitT/TauT family transport system permease protein	Bradyrhizobium sp. BR 10303	Proteobacteria
2718332672	NitT/TauT family transport system ATP-binding protein	Ammonifex degensii KC4	Firmicutes
2718332679	Glutaredoxin-like domain protein	Caldithrix abyssi DSM 13497	Calditrichaeota
2718332681	dTDP-4-amino-4,6-dideoxygalactose transaminase	Roseiflexus castenholzii DSM 13941	Chloroflexi
2718332692	phosphoenolpyruvate carboxylase, type 2	Sulfolobus islandicus L.S.2.15	Crenarchaeota
2718332708	N-methylhydantoinase A	Thermococcus sibiricus MM 739	Euryarchaeota
2718332709	N-methylhydantoinase B	Sulfolobus islandicus L.S.2.15	Crenarchaeota
2718332710	Xaa-Pro dipeptidase	Candidatus Korarchaeum cryptofilum OPF8	Candidatus Korarchaeota
2718332711	peptide/nickel transport system ATP-binding protein	Thermacetogenium phaeum DSM 12270	Firmicutes
2718332712	peptide/nickel transport system ATP-binding protein	Desulfotomaculum thermosubterraneum DSM 16057	Firmicutes
2718332713	peptide/nickel transport system permease protein	Desulfotomaculum alcoholivorax DSM 16058	Firmicutes
2718332714	peptide/nickel transport system permease protein	Thermacetogenium phaeum DSM 12270	Firmicutes
2718332715	allantoin racemase	Thermoproteus sp. CP80	Crenarchaeota
2718332716	peptide/nickel transport system substrate-binding protein	Desulfotomaculum thermosubterraneum DSM 16057	Firmicutes
2718332722	translation elongation factor 1A GTP binding domain family	Archaeoglobus profundus DSM 5631	Euryarchaeota
2718332724	3-hydroxyisobutyrate dehydrogenase	Limnochorda pilosa	Firmicutes
2718332726	CTP synthase	Pyrolobus fumarii 1A	Crenarchaeota
2718332729	hypothetical protein	Rubrobacter xylanophilus DSM 9941	Actinobacteria
2718332746	NADH-quinone oxidoreductase subunit L	Candidatus Jettenia caeni	Planctomycetes
2718332747	protein SCO1/2	Anaerolinea thermolimosa	Chloroflexi
2718332748	nitrite reductase (NO-forming)	Crenothrix polyspora	Proteobacteria
2718332762	protein of unknown function (DUF4432)	Moorella glycerini	Firmicutes
2718332763	aspartate aminotransferase	Leptolinea tardivitalis	Chloroflexi
2718332764	Nucleoside-diphosphate-sugar epimerase	Planctomyces sp. SH-PL62	Planctomycetes
2718332784	cyclic pyranopterin phosphate synthase	Metallosphaera sedula DSM 5348	Crenarchaeota
2718332792	putative transcriptional regulator	Thermococcus gammatolerans EJ3	Euryarchaeota
2718332794	ornithine carbamoyltransferase	Methanothermus fervidus DSM 2088	Euryarchaeota
2718332796	uridylate kinase	Methanothermobacter wolfeii	Euryarchaeota
2718332799	deoxyhypusine synthase	Thermogladius cellulolyticus 1633	Crenarchaeota
2718332805	drug resistance transporter, EmrB/QacA subfamily	bacterium JKG1
2718332806	electron transfer flavoprotein beta subunit	Thermoproteus sp. CP80	Crenarchaeota
2718332807	electron transfer flavoprotein alpha subunit apoprotein	Vulcanisaeta thermophila	Crenarchaeota
2718332818	Predicted dehydrogenase	Caldivirga sp. MU80	Crenarchaeota
2718332819	Predicted oxidoreductase	Caldivirga maquilingensis IC-167	Crenarchaeota
2718332821	glycerophosphoryl diester phosphodiesterase	Paenibacillus wynnii	Firmicutes
2718332828	nucleoside-binding protein	Aeropyrum camini SY1 = JCM 12091	Crenarchaeota
2718332829	5-methylthioadenosine/S-adenosylhomocysteine deaminase	Moorella mulderi DSM 14980	Firmicutes
2718332831	K(+)-stimulated pyrophosphate-energized sodium pump	Caldivirga sp. MU80	Crenarchaeota
2718332847	methionine synthase (B12-independent)	Rubrobacter xylanophilus DSM 9941	Actinobacteria
2718332864	carbon-monoxide dehydrogenase small subunit	Thermovenabulum gondwanense	Firmicutes
2718332865	Aldehyde oxidase and xanthine dehydrogenase, a/b hammerhead domain	Nonomuraea sp. ATCC 55076	Actinobacteria
2718332866	Molybdopterin-binding domain of aldehyde dehydrogenase	Geminicoccus roseus DSM 18922	Proteobacteria
2718332867	L-ascorbate metabolism protein UlaG, beta-lactamase superfamily	Candidatus Desulfofervidus auxilii	Proteobacteria
2718332870	multiple sugar transport system ATP-binding protein	Thermotoga petrophila RKU-1	Thermotogae
2718332872	carbohydrate ABC transporter ATP-binding protein, CUT1 family	Carboxydocella sp. ULO1	Firmicutes
2718332873	carbohydrate ABC transporter membrane protein 2, CUT1 family	Oceanicola granulosus HTCC2516	Proteobacteria
2718332874	carbohydrate ABC transporter membrane protein 1, CUT1 family	Rhodobacteraceae bacterium KLH11	Proteobacteria
2718332880	hypothetical protein	Methanocella conradii HZ254	Euryarchaeota
2718332881	thiamine biosynthesis protein ThiI	Alkalilimnicola ehrlichii MLHE-1	Proteobacteria
2718332885	Reverse gyrase	Pyrococcus abyssi GE5	Euryarchaeota
2718332890	aldehyde dehydrogenase (NAD+)	Caldivirga maquilingensis IC-167	Crenarchaeota
2718332891	2-dehydro-3-deoxy-D-arabinonate dehydratase	Brevibacillus massiliensis	Firmicutes
2718332896	hypothetical protein	Synechococcus sp. JA-3-3Ab	Cyanobacteria
2718332898	cyclase	Ammonifex degensii KC4	Firmicutes
2718332905	diphosphomevalonate decarboxylase	Halorubrum californiensis DSM 19288	Euryarchaeota
2718332908	thioredoxin	Methanosaeta harundinacea 6Ac	Euryarchaeota
2718332914	Glycosyltransferase involved in cell wall bisynthesis	Desulfotomaculum gibsoniae DSM 7213	Firmicutes
2718332917	Glycosyltransferase involved in cell wall bisynthesis	Methanocella conradii HZ254	Euryarchaeota
2718332919	Predicted spermidine synthase with an N-terminal membrane domain	Haloplanus natans DSM 17983	Euryarchaeota
2718332925	molybdopterin adenylyltransferase	Thermoproteus tenax Kra 1	Crenarchaeota
2718332926	aconitate hydratase	Thermoflexus hugenholtzii JAD2	Chloroflexi
2718332928	ornithine cyclodeaminase/alanine dehydrogenase	Thermococcus paralvinellae	Euryarchaeota
2718332930	phosphate ABC transporter ATP-binding protein, PhoT family	Bellilinea caldifistulae	Chloroflexi
2718332931	phosphate transport system permease protein	Calditerricola satsumensis JCM 14719	Firmicutes
2718332932	phosphate ABC transporter membrane protein 1, PhoT family	Thermoflexus hugenholtzii JAD2	Chloroflexi
2718332933	phosphate ABC transporter substrate-binding protein, PhoT family	Thermosediminibacter oceani DSM 16646	Firmicutes
2718332935	alpha-L-arabinofuranosidase	Pseudothermotoga hypogea DSM 11164 = NBRC 106472	Thermotogae
2718332936	23S rRNA Um-2552 2'-O-methyltransferase	Methanobrevibacter olleyae	Euryarchaeota
2718332939	tryptophanyl-tRNA synthetase	Methanothermococcus thermolithotrophicus DSM 2095	Euryarchaeota
2718332941	hypothetical protein	Methanothermobacter wolfeii	Euryarchaeota
2718332945	ketol-acid reductoisomerase	Ignicoccus islandicus DSM 13165	Crenarchaeota
2718332953	nitrogen regulatory protein P-II family	Methanothermus fervidus DSM 2088	Euryarchaeota
2718332954	ammonium transporter	Ammonifex degensii KC4	Firmicutes
2718332959	peptide/nickel transport system ATP-binding protein	Vulcanisaeta thermophila	Crenarchaeota
2718332961	3-oxoacyl-[acyl-carrier-protein] reductase	Thermoproteus uzoniensis 768-20	Crenarchaeota
2718332966	beta-galactosidase	Caldivirga sp. MU80	Crenarchaeota
2718332975	glutamate synthase (NADPH) GltB2 subunit	Thermoproteus sp. CP80	Crenarchaeota
2718332976	aspartate-ammonia ligase	Vulcanisaeta distributa DSM 14429	Crenarchaeota
2718332983	nicotinate phosphoribosyltransferase	Pyrodictium occultum	Crenarchaeota
2718332984	fumarase, class II	Rhodothermus marinus DSM 4252	Bacteroidetes
2718332985	molybdopterin molybdotransferase	Thermococcus guaymasensis DSM 11113	Euryarchaeota
2718332986	hypothetical protein	Pseudozobellia thermophila	Bacteroidetes
2718332987	MoxR-like ATPase	Aeropyrum camini SY1 = JCM 12091	Crenarchaeota
2718332994	aromatic amino acid aminotransferase apoenzyme	Thermococcus barophilus MP	Euryarchaeota
2718333002	cysteinyl-tRNA synthetase	Caldithrix abyssi DSM 13497	Calditrichaeota
2718333003	Predicted NTP pyrophosphohydrolase, NUDIX family	Methanosarcina thermophila TM-1	Euryarchaeota
2718333012	NitT/TauT family transport system ATP-binding protein	Methanosarcina sp. MTP4	Euryarchaeota
2718333016	Aldo/keto reductase	Thermodesulfovibrio sp. N1	Nitrospirae
2718333017	acetoin utilization protein AcuC	Candidatus Korarchaeum cryptofilum OPF8	Candidatus Korarchaeota
2718333019	glucose-1-phosphate thymidylyltransferase/bifunctional UDP-N-acetylglucosamine pyrophosphorylase / Glucosamine-1-phosphate N-acetyltransferase	Acidianus hospitalis W1	Crenarchaeota
2718333026	D-amino-acid dehydrogenase	Burkholderia pyrrocinia	Proteobacteria
2718333036	hypothetical protein	Thermoproteus uzoniensis 768-20	Crenarchaeota
2718333043	tRNA wybutosine-synthesizing protein 2	Methanosarcina sp. MTP4	Euryarchaeota
2718333047	Predicted amidohydrolase	Thermofilum pendens Hrk 5	Crenarchaeota
2718333052	Glyoxylase, beta-lactamase superfamily II	Thermanaeromonas toyohensis ToBE	Firmicutes
2718333061	Xaa-Pro dipeptidase	Thermofilum adornatus	Crenarchaeota
2718333069	UDPglucose 6-dehydrogenase	Thermofilum pendens Hrk 5	Crenarchaeota
2718333071	N-acetylglucosaminyl deacetylase, LmbE family	Thermococcus barophilus MP	Euryarchaeota
2718333080	coenzyme F420-dependent glucose-6-phosphate dehydrogenase	Microbacterium testaceum StLB037	Actinobacteria
2718333082	endonuclease-3	Acidianus hospitalis W1	Crenarchaeota
2718333083	Tat (twin-arginine translocation) pathway signal sequence	Candidatus Methanoperedens nitroreducens	Euryarchaeota
2718333084	prokaryotic molybdopterin-containing oxidoreductase family, iron-sulfur binding subunit	Desulfovibrio vulgaris str. Hildenborough	Proteobacteria
2718333089	TldD protein	Methanomassiliicoccus luminyensis B10	Euryarchaeota
2718333091	Ca2+-transporting ATPase	Desulfovibrio aminophilus DSM 12254	Proteobacteria
2718333094	branched-chain amino acid aminotransferase	Methanopyrus sp. KOL6	Euryarchaeota
2718333096	hypothetical protein	Methanobacterium lacus	Euryarchaeota
2718333101	Predicted kinase, aminoglycoside phosphotransferase (APT) family	Flavobacteriaceae bacterium A100	Bacteroidetes
2718333102	enolase	Thermus aquaticus Y51MC23	Deinococcus-Thermus
2718333106	Predicted arabinose efflux permease, MFS family	Oscillatoria sp. PCC 10802	Cyanobacteria
2718333108	tRNA pseudouridine synthase 10	Thermofilum pendens Hrk 5	Crenarchaeota
2718333114	multiple sugar transport system ATP-binding protein	Thermofilum pendens Hrk 5	Crenarchaeota
2718333118	shikimate dehydrogenase	Methanocaldococcus infernus ME	Euryarchaeota
2718333126	Xaa-Pro aminopeptidase/Xaa-Pro dipeptidase	Brevibacillus borstelensis AK1	Firmicutes
2718333133	purine nucleosidase/pyrimidine-specific ribonucleoside hydrolase	Hoeflea phototrophica DFL-43	Proteobacteria
2718333136	tryptophan synthase beta chain	Silvibacterium bohemicum	Acidobacteria
2718333137	phosphoribosylanthranilate isomerase	Halobacterium hubeiense	Euryarchaeota
2718333139	anthranilate phosphoribosyltransferase	Deferrisoma camini S3R1	Proteobacteria
2718333161	zinc transport system ATP-binding protein	Bacillus sp. 171095_106	Firmicutes
2718333164	ABC-2 type transport system ATP-binding protein	Sulfolobus tokodaii str. 7	Crenarchaeota
2718333168	Glycosyltransferase involved in cell wall bisynthesis	Desulfotomaculum acetoxidans DSM 771	Firmicutes
2718333169	UDP-glucuronate 4-epimerase	Thermodesulfatator indicus DSM 15286	Thermodesulfobacteria
2718333174	Glycosyltransferase involved in cell wall bisynthesis	Haloarcula argentinensis DSM 12282	Euryarchaeota
2718333180	simple sugar transport system substrate-binding protein	Pyrodictium delaneyi	Crenarchaeota
2718333181	simple sugar transport system ATP-binding protein	Paenibacillus yonginensis	Firmicutes
2718333182	simple sugar transport system permease protein	Aminiphilus circumscriptus DSM 16581	Synergistetes
2718333183	simple sugar transport system permease protein	Thermincola potens JR	Firmicutes
2718333210	aminopeptidase N	Caldivirga sp. MU80	Crenarchaeota
2718333212	putative phosphoribosyl transferase	Thermacetogenium phaeum DSM 12270	Firmicutes
2718333213	Dipeptidase	Thermococcus litoralis DSM 5473	Euryarchaeota
2718333238	alcohol dehydrogenase	Bacillus psychrosaccharolyticus ATCC 23296	Firmicutes
2718333242	Sugar phosphate isomerase/epimerase	Roseiflexus castenholzii DSM 13941	Chloroflexi
2718333244	thiaminase /4-amino-5-aminomethyl-2-methylpyrimidine deaminase	Sulfolobus sp. A20	Crenarchaeota
2718333247	Nodulation efficiency protein NfeD	Candidatus Korarchaeum cryptofilum OPF8	Candidatus Korarchaeota
2718333249	Isoleucyl-tRNA synthetase	Pyrodictium delaneyi	Crenarchaeota
2718333250	RIO kinase 2	Thermofilum adornatus	Crenarchaeota
2718333252	geranylgeranyl diphosphate synthase, type I	Candidatus Korarchaeum cryptofilum OPF8	Candidatus Korarchaeota
2718333256	peroxiredoxin Q/BCP	Thermus filiformis	Deinococcus-Thermus
2718333268	cytochrome c oxidase subunit I+III	Halococcus saccharolyticus DSM 5350	Euryarchaeota
2718333269	cytochrome c oxidase subunit 2	Halogeometricum borinquense DSM 11551	Euryarchaeota
2718333275	alpha-galactosidase	Caldanaerobius fijiensis DSM 17918	Firmicutes
2718333276	acryloyl-coenzyme A reductase	Thermoplasma volcanium GSS1	Euryarchaeota
2718333282	myo-inositol-1-phosphate synthase	Thermoflexus hugenholtzii JAD2	Chloroflexi
2718333291	amino acid/amide ABC transporter substrate-binding protein, HAAT family	Rhizobium sp. Leaf321	Proteobacteria
2718333292	amino acid/amide ABC transporter membrane protein 1, HAAT family	Mesorhizobium sp. F7	Proteobacteria
2718333293	amino acid/amide ABC transporter membrane protein 2, HAAT family	Mesorhizobium plurifarium	Proteobacteria
2718333294	amino acid/amide ABC transporter ATP-binding protein 1, HAAT family	Roseovarius nanhaiticus	Proteobacteria
2718333295	amino acid/amide ABC transporter ATP-binding protein 2, HAAT family	Roseomonas cervicalis ATCC 49957	Proteobacteria
2718333296	Predicted dehydrogenase	Thermobaculum terrenum ATCC BAA-798	k__Bacteria
2718333297	Sugar phosphate isomerase/epimerase	Rhodococcus sp. 114MFTsu3.1	Actinobacteria
2718333299	iron-sulfur cluster-binding protein	Desulfofustis glycolicus DSM 9705	Proteobacteria
2718333300	adenine phosphoribosyltransferase	Oceanobacillus sojae	Firmicutes
2718333308	ATP:cob(I)alamin adenosyltransferase	Thermus thermophilus HB8	Deinococcus-Thermus
2718333312	pyruvate phosphate dikinase	Thermanaeromonas toyohensis ToBE	Firmicutes
2718333317	ribose 5-phosphate isomerase B	Thermofilum uzonense	Crenarchaeota
2718333325	dihydroorotase	Sphaerochaeta pleomorpha str. Grapes	Spirochaetes
2718333331	xanthine dehydrogenase, molybdenum binding subunit apoprotein	Pyrinomonas methylaliphatogenes	Acidobacteria
2718333335	carbohydrate ABC transporter membrane protein 1, CUT1 family	Amycolatopsis methanolica 239	Actinobacteria
2718333336	carbohydrate ABC transporter membrane protein 2, CUT1 family	Vibrio nigripulchritudo	Proteobacteria
2718333338	multiple sugar transport system ATP-binding protein	Thermofilum uzonense	Crenarchaeota
2718333341	UDP-N-acetylglucosamine 3-dehydrogenase	Devosia sp. A16	Proteobacteria
2718333342	D-cysteine desulfhydrase	Mesorhizobium sp. Root172	Proteobacteria
2718333343	acetylornithine deacetylase	Tardiphaga robiniae	Proteobacteria
2718333348	iron(III) transport system ATP-binding protein	Bacillus sp. Leaf13	Firmicutes
2718333350	acetoacetyl-CoA synthetase	Desulfovirgula thermocuniculi DSM 16036	Firmicutes
2718333352	acyl-CoA dehydrogenase	Hydrogenophaga sp. Root209	Proteobacteria
2718333354	acetyl-CoA C-acetyltransferase	Sulfolobus islandicus L.S.2.15	Crenarchaeota
2718333359	alpha-glucosidase	Halobacteroides halobius DSM 5150	Firmicutes
2718333361	ADP-ribosylglycohydrolase	Thermoanaerobacter indiensis BSB-33	Firmicutes
2718333362	alpha-L-rhamnosidase	Caldivirga sp. MU80	Crenarchaeota
2718333366	Peroxiredoxin family protein	Candidatus Korarchaeum cryptofilum OPF8	Candidatus Korarchaeota
2718333368	sulfide:quinone oxidoreductase	Cuniculiplasma divulgatum	Euryarchaeota
2718333371	Beta-galactosidase/beta-glucuronidase	Thermobaculum terrenum ATCC BAA-798	k__Bacteria
2718333373	Predicted oxidoreductase	Micromonospora sp. HK10	Actinobacteria
2718333375	dTDP-4-amino-4,6-dideoxygalactose transaminase	Caldivirga maquilingensis IC-167	Crenarchaeota
2718333376	carbohydrate ABC transporter ATP-binding protein, CUT1 family	Thermofilum uzonense	Crenarchaeota
2718333377	carbohydrate ABC transporter membrane protein 2, CUT1 family	Kosmotoga sp. DU53	Thermotogae
2718333378	carbohydrate ABC transporter membrane protein 1, CUT1 family	Paenibacillus macerans	Firmicutes
2718333379	carbohydrate ABC transporter substrate-binding protein, CUT1 family	Kosmotoga sp. DU53	Thermotogae
2718333382	Beta-galactosidase trimerisation domain-containing protein	Caldicoprobacter oshimai DSM 21659	Firmicutes
2718333387	ABC-2 type transport system ATP-binding protein	Thermofilum pendens Hrk 5	Crenarchaeota
2718333408	Regulator of RNase E activity RraA	Paenibacillus naphthalenovorans	Firmicutes
2718333409	UDPglucose--hexose-1-phosphate uridylyltransferase	Thermofilum pendens Hrk 5	Crenarchaeota
2718333410	galactokinase	Thermofilum uzonense	Crenarchaeota
2718333428	acetyl-CoA C-acetyltransferase/acetyl-CoA acyltransferase	Thermofilum adornatus	Crenarchaeota
2718333429	hydroxymethylglutaryl-CoA synthase	Thermococcus paralvinellae	Euryarchaeota
2718333441	putative ABC transport system ATP-binding protein	Armatimonadetes bacterium GBS	Armatimonadetes
2718333444	Predicted dehydrogenase	Bacillus sp. FJAT-18019	Firmicutes
2718333445	Sugar phosphate isomerase/epimerase	Caldanaerobius fijiensis DSM 17918	Firmicutes
2718333455	tryptophan synthase beta chain	Thermofilum pendens Hrk 5	Crenarchaeota
2718333458	Predicted oxidoreductase	Caldivirga maquilingensis IC-167	Crenarchaeota
2718333459	branched-chain amino acid transport system ATP-binding protein	Pyrodictium delaneyi	Crenarchaeota
2718333460	amino acid/amide ABC transporter ATP-binding protein 1, HAAT family	Pyrodictium delaneyi	Crenarchaeota
2718333469	NDP-sugar pyrophosphorylase, includes eIF-2Bgamma, eIF-2Bepsilon, and LPS biosynthesis proteins	Sulfolobus acidocaldarius DSM 639	Crenarchaeota
2718333473	membrane dipeptidase	Thermoproteus sp. CP80	Crenarchaeota
2718333474	F420-dependent oxidoreductase, G6PDH family	Methanolacinia paynteri	Euryarchaeota
2718333475	D-serine deaminase, pyridoxal phosphate-dependent	Limnochorda pilosa	Firmicutes
2718333483	Na+/H+ antiporter NhaD	Thermofilum carboxyditrophus 1505	Crenarchaeota
2718333486	2-dehydropantoate 2-reductase	Halobacterium sp. DL1	Euryarchaeota
2718333490	xanthine dehydrogenase YagR molybdenum-binding subunit	Thermaerobacter subterraneus DSM 13965	Firmicutes
2718333504	DNA ligase-1	Thermofilum uzonense	Crenarchaeota
2718333505	3-hydroxy-3-methylglutaryl-coenzyme A reductase	Pyrolobus fumarii 1A	Crenarchaeota
2718333519	myo-inositol 2-dehydrogenase / D-chiro-inositol 1-dehydrogenase/UDP-N-acetylglucosamine 3-dehydrogenase	Fuerstia marisgermanicae	k__Eukaryota
2718333524	hydroxypyruvate reductase/glycerate 2-kinase	Desulfacinum infernum DSM 9756	Proteobacteria
2718333533	Diadenosine tetraphosphatase ApaH/serine/threonine protein phosphatase, PP2A family	Thermofilum pendens Hrk 5	Crenarchaeota
2718333534	Glyoxylase, beta-lactamase superfamily II	Spirillospora albida	Actinobacteria
2718333539	succinyl-CoA synthetase alpha subunit	Hyperthermus butylicus DSM 5456	Crenarchaeota
2718333547	Major Facilitator Superfamily protein	Thermofilum uzonense	Crenarchaeota
2718333553	D-arabinonate dehydratase	Sulfolobus acidocaldarius DSM 639	Crenarchaeota
2718333554	glutamine--fructose-6-phosphate transaminase	Oribacterium sp. oral taxon 078 str. F0262	Firmicutes
2718333556	malate dehydrogenase (oxaloacetate-decarboxylating)	Vulcanisaeta thermophila	Crenarchaeota
2718333565	hypothetical protein	Dictyoglomus turgidum DSM 6724	Dictyoglomi
2718333570	adenylosuccinate lyase	Roseiflexus castenholzii DSM 13941	Chloroflexi
2718333571	endoribonuclease L-PSP	Pyrococcus sp. ST04	Euryarchaeota
2718333578	ATP adenylyltransferase	Thermococcus celericrescens	Euryarchaeota
2718333584	adenylyltransferase and sulfurtransferase	Candidatus Kryptonium thompsoni	Candidatus Kryptonia
2718333587	multiple sugar transport system permease protein	Limnochorda pilosa	Firmicutes
2718333588	carbohydrate ABC transporter membrane protein 2, CUT1 family	Paraburkholderia xenovorans LB400	Proteobacteria
2718333589	multiple sugar transport system ATP-binding protein	Dictyoglomus thermophilum H-6-12	Dictyoglomi
2718333590	carbohydrate ABC transporter ATP-binding protein, CUT1 family	Pyrococcus furiosus DSM 3638	Euryarchaeota
2718333592	creatinine amidohydrolase	Virgibacillus proomii	Firmicutes
2718333593	Predicted dehydrogenase	Bacillus timonensis	Firmicutes
2718333594	Predicted dehydrogenase	Brevibacillus parabrevis	Firmicutes
2718333596	cyclic pyranopterin phosphate synthase	Thermaerobacter marianensis DSM 12885	Firmicutes
2718333607	FeS assembly SUF system protein	Thermofilum uzonense	Crenarchaeota
2718333617	MoxR-like ATPase	Thermococcus kodakarensis KOD1	Euryarchaeota
2718333619	5-formyltetrahydrofolate cyclo-ligase	Thermofilum pendens Hrk 5	Crenarchaeota
2718333620	Fe-S oxidoreductase	Ardenticatena maritima	Chloroflexi
2718333645	UDP-glucose 4-epimerase	Thioploca ingrica	Proteobacteria
2718333653	Lactate dehydrogenase	Pyrobaculum islandicum DSM 4184	Crenarchaeota
2718333656	beta-galactosidase	Thermoproteus uzoniensis 768-20	Crenarchaeota
2718333658	peptide/nickel transport system permease protein	Dictyoglomus thermophilum H-6-12	Dictyoglomi
2718333659	peptide/nickel transport system permease protein	Thermotoga sp. Cell2	Thermotogae
2718333661	peptide/nickel transport system ATP-binding protein	Thermotoga sp. Cell2	Thermotogae
2718333662	Predicted dehydrogenase	Caldivirga maquilingensis IC-167	Crenarchaeota
2718333663	peptide/nickel transport system permease protein	Thermotoga sp. 2812B	Thermotogae
2718333668	small subunit ribosomal protein S19e	Hyperthermus butylicus DSM 5456	Crenarchaeota
2718333670	2,3-bisphosphoglycerate-independent phosphoglycerate mutase	Methanothermus fervidus DSM 2088	Euryarchaeota
2718333672	nonphosphorylating glyceraldehyde-3-phosphate dehydrogenase	Thermoproteus sp. CP80	Crenarchaeota
2718333683	glycerol kinase	Staphylothermus hellenicus DSM 12710	Crenarchaeota
[truncated: 81 more rows]
